# Supplementary material for: AOAH remodels arachidonic acid-containing phospholipid pools in a model of interstitial cystitis pain: A MAPP Network study
Source: PLoS One. 2020 Sep 14;15(9):e0235384. doi: 10.1371/journal.pone.0235384 (PMC7489500; doi:10.1371/journal.pone.0235384)
Supplement: S1 Data — (XLSX) [file pone.0235384.s002.xlsx]

## Sheet: Sheet1
Component Name		ng/mg	lacz1	lacz2	lacz3	lacz4	ave		aoah-1	aoah-2	aoah-3	aoah-4	ave
PC(O 30:0)			0.457432	0.790604	0.473311	0.39621	0.52939		0.470488	0.516552	0.497711	0.475589	0.490085
PC(0 32:0)			1.07746	1.51739	0.937654	0.778281	1.0777		1.03365	1.12699	1.49763	1.00477	1.16576
PC(O 32:1)			0.535252	0.706105	0.427311	0.376414	0.511271		0.329306	0.370811	0.343481	0.405481	0.36227
PC(O 32:2)			0.235992	0.234035	0.252249	0.136595	0.214718		0.160999	0.180383	0.136654	0.180427	0.164616
PC(O-34:0)			1.36866	1.61087	1.09417	0.953337	1.25676		0.908184	0.97571	0.913487	0.92792	0.931325
PC(O-34:1)			4.07608	4.32248	2.93939	2.89876	3.55918		2.79904	3.11571	2.84521	3.22598	2.99649
PC(O-34:2)			1.61177	1.75875	1.13438	1.25962	1.44113		1.05967	1.25489	0.949153	1.20532	1.11726
PC(O-34:4)			0.028028	0.0595088	0.0454795	0.0441176	0.0442835		0.0515754	0.0423901	0.120299	0.0530529	0.0668293
PC(O-35.4)			0.0323619	0.0542052	0.0344279	0.0408654	0.0404651		0.0374608	0.0510813	0.0460117	0.0637039	0.0495644
PC(O-36:0)			0.413619	0.723185	0.467236	0.393665	0.499426		0.778087	0.715384	0.532412	0.761414	0.696824
PC(O-36:1)			0.296572	0.335164	0.249125	0.2403	0.28029		0.265184	0.282095	0.33095	0.339754	0.304496
PC(O-36:2)			0.631895	0.774424	0.474468	0.465498	0.586571		0.479042	0.516552	0.51217	0.639062	0.536706
PC(O-36:3)			0.191388	0.135828	0.0912194	0.0712104	0.122411		0.114058	0.161648	0.181541	0.125419	0.145666
PC(O-36:4)			0.465182	0.216236	0.16589	0.123869	0.242795		0.252958	0.281603	0.288762	0.212245	0.258892
PC(O-36:5)			0.250227	0	0.00323159	0	0.0633647		0.00685771	0	0	0.109813	0.0291678
PC(O-38:4)			0.03339	0.293903	0.213713	0.166742	0.176937		0.250606	0.312801	0.157667	0.231626	0.238175
PC(O-38:5)			0.146688	0.265587	0.130247	0.11694	0.164866		0.187411	0.225848	0.260423	0.289769	0.240863
PC(O-40:7)			0.0335165	0.111736	0.0576306	0.0402149	0.0607746		0.0639435	0.0613713	0.0716845	0.0759728	0.068243
PC(P-32:0)			1.82372	2.49631	1.52177	1.75057	1.89809		1.23147	1.28195	1.24187	1.10825	1.21588
PC(P-32:1)			0.0964372	0	0.0091422	0	0.0263948		0	0.00563288	0.00211712	0.054873	0.0156558
PC(P-34:1)			0.717782	0.811729	0.551714	0.522624	0.650963		0.525021	0.565748	0.589284	0.555471	0.558881
PC(P-34:2)			0	0	0	0.000864819	0.000216205		0.00545694	0.00239295	0.00338019	0.0398402	0.0127676
PC(P-36:2)			2.49911	3.11433	1.8999	1.84926	2.34065		2.09581	2.44829	1.60431	2.77972	2.23203
PC(P-36.5)			0	0.463396	0.26307	0.29638	0.255711		0.312874	0.168904	0.189252	0.394021	0.266263
PC(P-38:5)			1.47495	1.80909	1.49863	0.892817	1.41887		1.74009	2.80537	3.33521	3.13666	2.75433
PC(P-40:5)			0.183321	1.43289	0.973817	0.658937	0.81224		1.05717	1.4402	1.89252	2.29166	1.67039
PC 16:0-16:0			10.4251	16.1851	8.5115	10.116	11.3094		8.29413	11.0116	11.8018	10.078	10.2964
PC 16:0-18:0			4.21369	5.25422	3.5643	3.88575	4.22949		3.82093	4.77606	3.9714	4.79296	4.34034
PC 16:0-18:1			35.4779	41.0899	27.5799	24.0356	32.0458		26.5469	32.9651	30.7591	33.3654	30.9091
PC 16:0-18:2			5.60244	6.26101	3.83625	3.61708	4.82919		4.16667	5.48939	3.52799	5.13676	4.5802
PC 16:0-20:4			3.65851	4.92161	2.60003	3.04016	3.55508		3.65697	4.64487	2.62897	4.34805	3.81971
PC 16:0-20:5			0.579541	2.23877	1.59931	1.79977	1.55435		1.10957	1.12453	1.01438	2.20267	1.36279
PC 16:0-22:5			2.67152	5.52839	3.13901	2.21097	3.38747		3.87796	4.54648	6.48084	4.93453	4.95995
PC 16:0-22:6			1.97082	2.9687	1.56141	1.36143	1.96559		2.69283	4.24721	2.88184	2.57007	3.09798
PC 18:0-18:0			0.903634	1.74931	0.988283	0.99095	1.15804		1.2778	1.39961	1.07896	1.29936	1.26393
PC 18:0-18:1			9.15813	9.96458	7.41791	6.08314	8.15594		8.5864	9.54802	9.29553	8.10624	8.88405
PC 18:0-18:2			35.2248	40.5685	28.714	24.392	32.2248		35.643	42.718	31.723	31.8149	35.4747
PC 18:0-20:4			3.06695	4.88566	3.40229	2.95249	3.57684		4.38765	5.30081	3.41875	4.01773	4.28124
PC 18:0-20:5			2.86449	4.53058	2.91624	3.04016	3.33787		4.64785	5.60008	2.24018	4.71881	4.30173
PC 18:0-22:5			0.577326	1.21984	0.78808	0.54129	0.781634		1.26675	1.62099	0.840871	1.45002	1.29466
PC 18:0-22:6			0.736289	1.3358	1.25329	0.708428	1.00845		1.713	2.39787	2.58559	1.82753	2.131
PC 18:1-18:1			30.8751	37.3908	24.2731	24.6663	29.3013		31.2767	35.9906	24.2044	38.5257	32.4993
PC 18:1-18:2			8.80225	10.1039	6.76117	6.97398	8.16033		8.60422	9.43323	7.6215	10.7218	9.09519
PC 18:1-20:4			2.65728	4.19393	2.66078	2.0625	2.89362		3.23175	4.57518	3.43481	4.35142	3.89829
PC 18:1-20:5			1.87433	2.5116	1.85245	1.40809	1.91162		2.34353	3.62857	3.78183	2.4012	3.03878
PC 18:1-22:5			0.72142	1.48772	1.03486	0.93948	1.04587		1.77823	2.29661	2.18138	1.70383	1.99001
PC 18:1-22:6			0.996955	2.40193	1.77521	1.45447	1.65714		2.35173	2.40279	1.68849	1.85753	2.07513
PC 18:2-18:2			3.25517	4.84071	2.76002	2.44005	3.32399		3.33476	3.83028	4.0935	3.30856	3.64177
PC 18:2-20:4			1.78101	2.87881	1.44829	1.63122	1.93483		2.13145	2.96321	2.71411	2.13964	2.4871
PC 18:2-20:5			0.641386	1.00005	0.708231	0.69655	0.761555		0.870402	1.1893	0.687284	0.908034	0.913755
PC 18:2-22:5			0.880066	2.40597	1.39621	1.34502	1.50682		1.77573	1.9916	1.72512	1.50361	1.74902
PC 18:2-22:6			0.688995	1.35513	1.01779	0.620192	0.920527		1.58683	1.43446	2.04675	1.75304	1.70527
PC 20:4-20:4			0.597414	1.48952	0.761753	0.617081	0.866442		1.1976	1.24301	2.10684	0.867587	1.35376
PC 20:4-20:5			0.981138	1.64279	1.53681	1.4293	1.39751		1.65597	1.63985	1.49859	1.37183	1.54156
PC 20:4-22:5			0.2855	1.05893	0.798496	0.453337	0.649066		0.5571	0.606744	0.48036	0.433456	0.519415
PC 20:4-22:6			0.121397	0.343299	0.307537	0.217081	0.247329		0.318221	0.373229	0.261386	0.332069	0.321227
PC 17:0-17:0			3.63636	3.44828	3.22581	3.125	3.35886		3.57143	4	3.38983	3.50877	3.61751
LPC 16:0			0.55281	2.03876	1.23767	1.23614	1.26635		1.26711	1.40084	1.27336	1.32969	1.31775
LPC 18:0			0.165606	0.565873	0.355273	0.327206	0.353489		0.394212	0.424721	0.377219	0.413233	0.402346
LPC 18:1			0.249278	0.780716	0.514972	0.470023	0.503747		0.579912	0.624782	0.542052	0.605693	0.58811
LPC 18:2			0.0140077	0.0640933	0.0356719	0.0413462	0.0387798		0.0325135	0.0496054	0.0415455	0.0342788	0.0394858
LPC 20:4			0.0141532	0.00953759	0.00812093	0.00695701	0.00969218		0.013858	0.0192067	0.0196739	0.0252086	0.0194868
LPC 20:5			0.0101546	0.028842	0.0087198	0.0062698	0.0134966		0.00521814	0.00960951	0.00674432	0.00926909	0.00771026
LPC 22:5			0.00759223	0.00963647	0.0108376	0.00967195	0.00943455		0.0121935	0.0124055	0.00732268	0.0149687	0.0117226
LPC 22:6			0.00928783	0.0099511	0.00933025	0.0169966	0.0113914		0.0131095	0.0117495	0.0135818	0.0154945	0.0134838
LPC 17:0			0.111005	0.42218	0.243396	0.22616	0.250685		0.27994	0.342031	0.302579	0.289802	0.303588
2PC 16:0-16:0			0.143556	0.67689	0.565601	0.443722	0.457442		0.587753	0.592805	0.482609	0.400425	0.515898
2PC 16:0-18:0			0.0232829	0.121714	0.0839578	0.070362	0.0748293		0.0855076	0.0858871	0.0858543	0.0900281	0.0868193
2PC 16:0-18:1			0.197398	0.724533	0.521915	0.453903	0.474437		0.687197	0.810495	0.770504	0.818713	0.771727
2PC 16:0-18:2			0.0229507	0.0603628	0.0395487	0.0417421	0.0411511		0.0482606	0.0589935	0.0641337	0.0722315	0.0609048
2PC 16:0-20:4			0.00804619	0.0257857	0.0141386	0.0156448	0.0159038		0.0186948	0.0209532	0.0160366	0.0200246	0.0189273
2PC 16:0-20:5			0.00375183	0.0119782	0.00581513	0.00611425	0.00691485		0.00489022	0.0054115	0.00826412	0.0119689	0.00763369
2PC 16:0-22:5			0.00503935	0.0096994	0.0063301	0.00711538	0.00704606		0.0117479	0.0141478	0.0113391	0.00962637	0.0117153
2PC 16:0-22:6			0.0111416	0.0165043	0.00907855	0.0105741	0.0118246		0.0160928	0.0216296	0.0100056	0.0233918	0.01778
2PC 18:0-18:0			0.0961208	0.425551	0.277101	0.255288	0.263515		0.106109	0.0925284	0.203743	0.0883766	0.122689
2PC 18:0-18:1			0.0331528	0.14657	0.0807754	0.0773756	0.0844683		0.119832	0.128687	0.10645	0.134452	0.122355
2PC 18:0-18:2			0.00976551	0.033876	0.0205555	0.0198954	0.0210231		0.0264756	0.0302347	0.0228356	0.0263175	0.0264658
2PC 18:0-20:4			0.00308909	0.00868361	0.00610155	0.00533371	0.00580199		0.0103543	0.0114543	0.00616917	0.008477	0.0091137
2PC 18:0-20:5			0.00502195	0.0180369	0.0053262	0.00460124	0.00824658		0.016656	0.0212852	0.00957185	0.0121375	0.0149126
2PC 18:0-22:5			0.000600103	0.00163874	0.00142919	0.00110549	0.00119338		0.00194433	0.00313252	0.00167532	0.00162192	0.00209352
2PC 18:0-22:6			0.00518486	0.0103961	0.00685954	0.00629242	0.00718322		0.00850086	0.00943733	0.010478	0.0118307	0.0100617
2PC 18:1-18:1			0.325833	1.59155	1.13641	1.01669	1.01762		1.35835	1.91985	1.88063	1.76753	1.73159
2PC 18:1-18:2			0.064534	0.180189	0.12611	0.111227	0.120515		0.17408	0.210106	0.167917	0.198999	0.187776
2PC 18:1-20:4			0.0133244	0.0349682	0.0218718	0.018651	0.0222039		0.0324423	0.0292467	0.0400032	0.0287106	0.0326007
2PC 18:1-20:5			0.0617502	0.105624	0.0623463	0.0549491	0.0711673		0.0688623	0.086092	0.0717487	0.0863205	0.0782559
2PC 18:1-22:5			0.00704971	0.0164458	0.0103602	0.00874152	0.0106493		0.0117871	0.0101343	0.0126886	0.0103746	0.0112462
2PC 18:1-22:6			0.0171774	0.0328063	0.0226356	0.0180034	0.0226557		0.0262903	0.0203259	0.0212033	0.0191415	0.0217403
2PC 18:2-18:2			0.00362213	0.0155874	0.00871402	0.00989536	0.00945472		0.0100228	0.0132951	0.0108089	0.0104825	0.0111523
2PC 18:2-20:4			0.00150563	0.00216686	0.000949226	0.0010379	0.0014149		0.00144212	0.00112904	0.00170166	0.0014389	0.00142793
2PC 18:2-20:5			0.0244217	0.0446631	0.0338782	0.0267534	0.0324291		0.0298474	0.0328011	0.076954	0.043413	0.0457539
2PC 18:2-22:5			0.00131994	0.00191606	0.00144279	0.00120871	0.00147187		0.00204448	0.00155376	0.000813238	0.0016836	0.00152377
2PC 18:2-22:6			0.00240104	0.00562727	0.00307247	0.00260181	0.00342565		0.00283611	0.00347238	0.00369508	0.00456039	0.00364099
2PC 20:4-20:4			0.00339752	0.00649923	0.00449009	0.00411482	0.00462542		0.0046621	0.00529261	0.00569684	0.00675127	0.00560071
2PC 20:4-20:5			0.0769979	0.192999	0.117981	0.108117	0.124024		0.121436	0.139059	0.172897	0.160878	0.148567
2PC 20:4-22:5			0.000714935	0.000750153	0.00053233	0.000690328	0.000671937		0.00061306	0.000635031	0.000656438	0.000648162	0.000638173
2PC 20:4-22:6			0.000933687	0.00235294	0.000677564	0.00102319	0.00124684		0.00112632	0.0019424	0.00135722	0.0014116	0.00145938
2PC 17:0-17:0			0.00384357	0.0209405	0.0146391	0.0156165	0.0137599		0.018096	0.0181982	0.0140702	0.0206515	0.017754
2LPC 16:0			0.183637	0.698015	0.428468	0.457296	0.441854		0.557813	0.657169	0.611776	0.598278	0.606259
2LPC 18:0			0.0515956	0.195246	0.130595	0.110379	0.121954		0.161712	0.171979	0.162037	0.147092	0.160705
2LPC 18:1			0.0877061	0.308466	0.182236	0.189225	0.191908		0.252566	0.292713	0.2637	0.272107	0.270271
2LPC 18:2			0.0040049	0.0139423	0.00650658	0.00688348	0.00783432		0.00922084	0.0110485	0.0096811	0.00932639	0.0098192
2LPC 20:4			0.000229032	0.00111512	0.000624331	0.000476244	0.000611181		0.00122291	0.00118725	0.00168495	0.0015508	0.00141148
2LPC 20:5			0.000109866	0	0.000113091	9.98303e-05	8.06969e-05		6.3302e-05	0	0	0.000263916	8.18046e-05
2LPC 22:5			0.00015833	0	0.000157124	0.000125452	0.000110227		0.000294197	0.000717024	0.000348944	0.000262602	0.000405692
2LPC 22:6			5.17379e-05	0.000244103	0	0.000180571	0.000119103		8.45096e-05	7.18664e-05	7.01422e-05	0.000303386	0.000132476
2LPC 17:0			0.0240104	0.0862968	0.0525676	0.0487274	0.0529006		0.0746008	0.0967511	0.0711382	0.0770177	0.079877
2PE 16:0-16:0			2.4406	4.41975	3.06267	3.05423	3.24431		1.90108	3.05862	3.42513	3.06067	2.86137
2PE 16:0-18:0			2.57553	5.13921	4.90668	2.95553	3.89424		3.1781	3.7697	7.16968	5.74445	4.96548
2PE 16:0-18:1			13.3738	22.4095	18.7539	16.8976	17.8587		15.9773	21.8751	24.8537	20.3759	20.7705
2PE 16:0-18:2			0.901378	1.75394	1.51774	1.35392	1.38174		1.41713	1.64481	1.82917	1.62376	1.62872
2PE 16:0-20:4			1.05415	2.33887	2.04271	1.47435	1.72752		2.05982	2.13185	1.89803	1.81756	1.97681
2PE 16:0-20:5			0.198563	0.264538	0.145011	0.115403	0.180879		0.118705	0.13498	0.188761	0.146315	0.14719
2PE 16:0-22:6			2.66845	4.42571	3.37291	2.88662	3.33842		2.80406	4.13011	3.05768	3.30694	3.3247
2PE 18:0-18:0			2.41272	5.99489	4.08681	3.43353	3.98199		3.90113	4.46617	4.63917	4.73636	4.43571
2PE 18:0-18:1			5.57553	14.4061	11.9216	10.1001	10.5008		10.81	13.658	14.594	12.929	12.9978
2PE 18:0-18:2			0.737086	1.81183	1.47033	1.13106	1.28758		1.31366	1.50774	1.72732	1.52579	1.51863
2PE 18:0-20:4			2.29489	9.26352	8.47062	6.36919	6.59955		9.23546	8.50931	8.77838	8.54975	8.76822
2PE 18:0-20:5			0.0964567	0.559472	0.354581	0.347636	0.339536		0.451297	0.458654	0.444705	0.422937	0.444398
2PE 18:0-22:6			2.23988	3.52065	3.49352	2.64452	2.97464		3.2051	3.30144	3.31865	3.12545	3.23766
2PE 18:1-18:1			30.1711	60.5109	46.4036	43.1441	45.0574		46.8457	51.9534	62.959	49.5586	52.8292
2PE 18:1-18:2			1.69273	3.9421	2.62485	2.60168	2.71534		2.58811	2.58688	3.13406	2.77693	2.7715
2PE 18:1-20:4			1.33181	4.18987	2.75591	2.81647	2.77352		2.56433	3.32719	3.23706	3.85033	3.24473
2PE 18:1-20:5			0.702517	1.03108	0.881223	0.676649	0.822867		0.733309	1.15707	0.974475	0.853369	0.929556
2PE 18:1-22:6			21.1313	30.0809	23.9199	18.5302	23.4156		25.1485	34.8791	31.52	26.6397	29.5468
2PE 18:2-18:2			0.120432	0.273734	0.198345	0.238938	0.207862		0.162793	0.193077	0.22325	0.20226	0.195345
2PE 18:2-20:4			0.0468717	0.102256	0.0631148	0.0696514	0.0704735		0.0537867	0.0804314	0.0796246	0.0871572	0.07525
2PE 18:2-20:5			0.025023	0.0331801	0.0272106	0.0165934	0.0255018		0.0337412	0.0188972	0.026283	0.0207989	0.0249301
2PE 18:2-22:6			2.35176	3.3163	2.81029	2.12306	2.65036		2.63696	3.50809	3.26542	3.01731	3.10694
2PE 20:4-20:4			0.0370253	0.0336398	0.0189003	0.0159292	0.0263736		0.0290882	0.0251174	0.03141	0.0300125	0.028907
2PE 20:4-20:5			0.0184773	0.0169774	0.0200924	0.0144207	0.017492		0.0114206	0.0241781	0.0257217	0.0206329	0.0204883
2PE 20:4-22:6			0.425227	1.36228	1.0095	0.688444	0.871364		0.671611	0.926074	0.67704	0.606031	0.720189
2PE 17:0-17:0			3.63636	3.44828	3.22581	3.125	3.35886		3.57143	4	3.38983	3.50877	3.61751
2LPE 16:0			0.465371	1.38868	0.964186	1.04601	0.966061		0.815574	1.19116	1.13303	1.12105	1.0652
2LPE 18:0			1.13221	3.30694	2.86886	2.65817	2.49154		1.94028	2.79492	2.27358	2.22015	2.30723
2LPE 18:1			1.19205	3.18774	2.50493	2.2615	2.28655		1.65943	2.34615	2.10924	2.21212	2.08173
2LPE 18:2			0.0898776	0.165092	0.175199	0.14669	0.144215		0.100902	0.0982432	0.12505	0.123455	0.111913
2LPE 20:4			0.0462026	0.139804	0.0969764	0.0768524	0.0899589		0.08792	0.108819	0.0979104	0.0877461	0.0955989
2LPE 22:5			0.00133144	0.00124989	0.00252445	0.0011025	0.00155207		0.000954395	0.00227448	0.00207684	0.000968472	0.00156855
2LPE 22:6			0.00317099	0.00308216	0.00126188	0.0011025	0.00215438		0.00312347	0.000901722	0.00209477	0.000969008	0.00177224
pe 17			6.2892	2.60111	0.776648	1.42593	2.77322		0	4.00905	0.512294	6.8473	2.84216
pe 16:0p-18:2			6.4639	7.38016	5.83671	0.453975	5.03369		0.121533	0	1.63531	6.08708	1.96098
pe 16:0p-18:1			9.90587	8.15751	0.985799	1.10747	5.03916		0.5209	0	0	9.98453	2.62636
pe 16:0p-18:0			14.8607	2.0894	2.41221	2.64265	5.50123		0	0	3.02874	4.77705	1.95145
pe 18:1p/18:2			4.98081	0	0	0	1.2452		5.40695	0.346773	4.07208	3.53126	3.33927
pe 18:0p/18:2			0	0	2.69735	2.99774	1.42377		4.31695	0	2.38584	12.142	4.71121
pe 18:1p/18:1			6.36726	0	4.34755	3.74516	3.61499		0	0	5.5581	4.09767	2.41394
pe 18:0p/18:1			7.61246	0.596509	1.4278	0.83681	2.6184		1.50197	0	1.33846	4.01362	1.71351
pe 16:0p/22:6			3.89172	0	0	0.68534	1.14427		0.33934	1.60932	0.341587	5.06936	1.8399
pe 18:1p/20:4			4.34148	0.209621	0.967672	0.30263	1.45535		0	1.62115	0	2.0301	0.912812
pe 16:0p/22:4			7.92098	0	0	0	1.98024		10.2059	0	0.465306	2.7341	3.35133
pe 18:0p/20:4			9.03237	0.229885	0.38923	0	2.41287		1.73269	0	2.93789	1.87056	1.63529
pe 18:0p/22:6			5.38968	0	0	0	1.34742		1.07908	0	3.57037	8.73178	3.34531
pe 18:0p/22:5			2.63834	0	0.476167	0	0.778628		0	0.0138876	0	6.22628	1.56004
pe 20:1p/20:4			8.87625	0.325074	0.270641	0.885851	2.58945		0	0.191477	0	8.4748	2.16657
pe 18:0p/22:4			5.86175	1.86292	0.0397736	0.270908	2.00884		0	0.0775091	0	7.63428	1.92795
pe 20:0p/20:4			5.99556	0	0	1.09816	1.77343		0.377966	0.106662	2.65377	2.76729	1.47642
pe 16:0e-18:2			3.20742	0	0.858914	0	1.01658		1.09322	0.339607	0.164573	0	0.399349
pe 16:0e-18:1			3.94004	0	0.543514	0.750521	1.30852		1.37086	0	0	0	0.342714
pe 16:0e-18:0			7.4675	0	0.518067	0	1.99639		0.976889	0	0	0.521819	0.374677
pe 18:1e/18:2			13.1843	0	0.736212	3.06106	4.24539		0	0.605671	0.922974	1.41818	0.736705
pe 18:0e/18:2			6.11079	0	0	0.266314	1.59427		0.554642	0.541729	0.652158	1.90804	0.914141
pe 18:1e/18:1			5.47889	0	0.0788499	0.347636	1.47634		0	0.066342	0.0121809	1.72226	0.450197
pe 18:0e/18:1			2.18858	0	0	0	0.547146		0	0.19266	0	1.93534	0.532
pe 16:0e/22:6			1.42362	0	0	0.0878402	0.377865		0	0.108193	0.0942648	1.57557	0.444508
pe 18:1e/20:4			5.98812	3.59557	0	1.03856	2.65556		0	0	0.0532374	1.61251	0.416438
pe 16:0e/22:4			6.02158	0.00733589	0	0	1.50723		0.0699889	0	0	2.23943	0.577354
pe 18:0e/20:4			2.43019	0	0	0.0815082	0.627924		0.126417	0	0	2.38879	0.628802
pe 18:0e/22:6			4.67973	0	0	1.42965	1.52735		0.142806	0	0.274577	1.86842	0.57145
pe 18:0e/22:5			3.08141	0.684206	0	0	0.941405		0.264467	1.13341	0.0414383	0.873713	0.578258
pe 20:1e/20:4			2.12354	0.669306	0	0	0.69821		0	3.52827	0	1.30789	1.20904
pe 18:0e/22:4			0.671666	0.193614	0	0.808875	0.418539		0	0.115011	0	1.10124	0.304063
pe 20:0e/20:4			1.38905	0	0.0704839	0	0.364884		4.92429	0	0	1.34216	1.56661
