# Supplementary material for: AOAH remodels arachidonic acid-containing phospholipid pools in a model of interstitial cystitis pain: A MAPP Network study
Source: PLoS One. 2020 Sep 14;15(9):e0235384. doi: 10.1371/journal.pone.0235384 (PMC7489500; doi:10.1371/journal.pone.0235384)
Supplement: S2 Data — (XLSX) [file pone.0235384.s003.xlsx]

## Sheet: PC
Lipid Class (Corrected peak areas)	WT1	WT2	WT3					AOAH-/-1	AOAH-/-2	AOAH-/-3
PC O-40:2+AcO	8.2505	4.7854	6.6499					8.6615	4.563	7.1697
PC 34:2+AcO	6.9876	3.9	2.7194					3.8077	2.6277	3.4761
PC 36:1+AcO	6.2939	1.4406	2.3786					2.3461	1.4923	2.6284
PC 36:3+AcO	3.0766	2.5902	5.3633					5.8273	2.0288	3.3063
PC 34:1+AcO	1.8302	3.6056	3.7649					3.8208	2.0572	9.0677
PC 36:2+AcO	1.8298	3.8483	3.0693					1.5233	1.1147	2.6443
PC 34:0+AcO	1.3037	0.7073	1.322					0.6534	0.4839	0.6526
PC 38:6+AcO	1.2715	1.7745	2.2789					3.2565	0.7125	2.1877
PC 38:1+AcO	1.1627	0.6603	0.5974					0.8303	0.3479	0.6324
PC O-40:3+AcO	1.1603	2.3819	2.0843					1.3554	1.1504	3.6622
PC 38:2+AcO	1.1132	1.0637	1.8616					3.6571	0.5832	1.8831
PC O-38:1+AcO	1.0082	0.8774	1.5144					0.8619	0.5096	1.083
PC 40:1+AcO	0.9643	0.2946	0.6818					0.5077	0.6142	0.4839
PC 38:3+AcO	0.9571	0.7607	0.948					1.1594	0.5996	1.0655
PC 36:6+AcO	0.9181	2.1214	2.3608					2.2829	0.9198	1.9925
PC 36:4+AcO	0.8352	0.8422	0.9265					0.6796	0.4983	0.746
PC 34:5+AcO	0.7809	1.5551	2.7587					2.8623	0.9992	1.3565
PC 36:5+AcO	0.7436	1.3248	1.8528					1.6531	0.7504	1.5137
PC 42:1+AcO	0.6827	0.1518	1.2038					1.2979	0.2926	0.9048
PC O-38:2+AcO	0.6807	0.7276	0.8526					0.8504	0.4946	0.6348
PC 30:2+AcO	0.6755	0.5314	1.1091					1.5925	0.0769	1.0574
PC 34:4+AcO	0.6561	0.6613	1.222					1.1658	0.6429	0.9367
PC 36:0+AcO	0.6416	0.8507	1.2035					0.7778	0.4804	1.0446
PC O-38:0+AcO	0.5774	0.6561	0.9555					0.7857	0.5214	0.7014
PC O-36:3+AcO	0.5346	0.4738	0.6469					0.165	0.3191	0.4336
PC 38:4+AcO	0.5013	0.4946	0.7634					0.6358	0.4964	0.561
PC 32:2+AcO	0.4781	0.6006	0.5681					0.6186	0.4073	0.3776
PC O-40:1+AcO	0.4379	0.4922	0.8087					0.6177	0.358	0.722
PC O-34:4+AcO	0.4176	0.1873	0.337					0.2591	0.0743	0.6197
PC 32:1+AcO	0.4174	0.1446	0.3065					0.2692	0.1578	0.2222
PC O-36:1+AcO	0.4117	0.4066	0.677					0.3973	0.1985	0.277
PC 38:5+AcO	0.4025	0.481	1.0035					0.6202	0.4195	0.6471
PC O-36:2+AcO	0.3951	0.2309	0.5749					0.373	0.1916	0.2243
PC O-36:6+AcO	0.3798	0.2772	1.7895					0.9695	0.7049	0.9088
PC O-42:4+AcO	0.3554	0.1797	0.3403					0.3918	0.1768	0.3463
PC 34:3+AcO	0.3318	0.3974	0.6761					0.6685	0.2659	0.4973
PC O-38:3+AcO	0.3121	0.2545	0.5299					0.2995	0.2132	0.4044
PC O-40:4+AcO	0.3035	0.4529	0.6326					0.7102	0.282	0.5149
PC O-36:4+AcO	0.2791	0.4771	0.6282					0.2893	0.394	0.4398
PC O-36:0+AcO	0.2624	0.5575	0.4054					0.9098	0.3034	0.6778
PC O-42:5+AcO	0.2619	0.3261	1.0943					0.7323	0.355	0.472
PC O-32:6+AcO	0.1909	0.187	0.1738					0.2585	0.1622	0.0322
PC 40:2+AcO	0.1904	0.207	0.6268					0.435	0.2275	0.3679
PC O-40:0+AcO	0.1716	0.1531	0.2354					0.2266	0.0738	0.2477
PC O-40:6+AcO	0.1665	0.2298	1.3089					0.7808	0.4049	0.7697
PC O-40:5+AcO	0.1646	0.3484	0.7513					0.6775	0.2563	0.5423
PC 42:2+AcO	0.1626	0.1843	0.4943					0.4568	0.18	0.2254
PC 40:6+AcO	0.1518	0.1192	0.4803					0.2574	0.1581	0.2329
PC O-32:3+AcO	0.1484	0.0641	0.118					0.1307	0.06	0.1716
PC 32:3+AcO	0.1267	0.1024	0.1588					0.2243	0.0918	0.1277
PC 38:0+AcO	0.1225	0.1189	0.253					0.2124	0.1301	0.143
PC 40:0+AcO	0.1196	0.0739	0.287					0.1607	0.0805	0.1621
PC O-34:3+AcO	0.118	0.1566	0.2321					0.2027	0.1672	0.3445
PC O-34:6+AcO	0.1166	0.8472	0.6512					0.8798	0.6291	0.2085
PC O-38:6+AcO	0.1141	0.3306	0.4086					0.964	0.4122	0.7615
PC O-32:5+AcO	0.1123	0.1369	0.1633					0.1441	0.0505	0.1466
PC O-30:3+AcO	0.1121	0.0554	0.2696					0.0895	0.0506	0.1446
PC 40:4+AcO	0.1049	0.0742	0.2596					0.1795	0.1383	0.1323
PC O-28:3+AcO	0.093	0.0861	0.2665					0.1388	0.0599	0.1252
PC O-38:5+AcO	0.0895	0.235	0.4992					0.2767	0.3787	0.287
PC O-42:1+AcO	0.0895	0.0685	0.2031					0.1568	0.1071	0.1597
PC O-30:2+AcO	0.0861	0.0523	0.9257					0.0622	0.0538	0.0848
PC 40:5+AcO	0.0832	0.0573	0.4712					0.2323	0.161	0.2173
PC O-42:2+AcO	0.0793	0.1062	0.3093					0.284	0.1089	0.1364
PC 44:1+AcO	0.0783	0.1029	5.3438					0.0562	0.6722	2.0106
PC O-42:3+AcO	0.0782	0.1646	0.2553					0.1659	0.0938	0.1172
PC 28:4+AcO	0.0748	0.043	0.019					0.0091	0.0064	0.0202
PC 32:0+AcO	0.07	0.6972	0.1692					0.128	0.0728	0.4447
PC O-28:2+AcO	0.0637	0.0938	0.1821					0.0947	0.0604	0.304
PC O-34:5+AcO	0.0636	0.3229	0.2174					0.2919	0.1323	0.1862
PC O-34:1+AcO	0.0545	0.0254	0.0705					0.0256	0.0278	0.0721
PC 30:1+AcO	0.053	0.0425	0.0823					0.0336	0.0404	0.1004
PC 34:6+AcO	0.0495	0.3612	1.0032					0.5188	0.3112	0.5665
PC O-32:2+AcO	0.0488	0.272	0.1692					0.1544	0.1093	0.1828
PC O-42:6+AcO	0.0487	0.1654	0.4117					0.7542	0.1286	0.3124
PC O-34:0+AcO	0.0458	0.1024	0.0679					0.1012	0.0523	0.0897
PC 28:3+AcO	0.0457	0.0608	0.1144					0.0336	0.0375	0.0399
PC 28:2+AcO	0.044	0.3687	0.2591					0.4598	0.2148	0.5094
PC 40:3+AcO	0.0435	0.092	0.5316					0.2013	0.1188	0.2389
PC O-32:4+AcO	0.0431	0.056	0.1666					0.2053	0.1043	0.1884
PC O-34:2+AcO	0.0425	0.1148	0.3634					0.2662	0.1441	0.3
PC O-36:5+AcO	0.0425	0.2083	0.4802					1.2078	0.1972	0.6394
PC 28:0+AcO	0.0406	0.0159	0.0791					0.0904	0.0118	0.0861
PC 32:4+AcO	0.0392	0.0271	0.0372					0.0522	0.0209	0.0331
PC O-32:1+AcO	0.0386	0.0327	0.2144					0.1379	0.0607	0.2572
PC 30:0+AcO	0.0334	0.0721	0.3222					0.268	0.0602	0.1604
PC O-38:4+AcO	0.0332	0.0632	0.7338					0.1462	0.3452	0.4987
PC 42:0+AcO	0.03	0.0519	0.2946					0.0414	0.0847	0.1503
PC 44:2+AcO	0.0275	0.1055	3.558					1.0678	0.2053	0.0273
PC 42:3+AcO	0.0261	0.035	0.146					0.0805	0.0685	0.0683
PC O-30:5+AcO	0.0254	0.0693	0.172					0.1618	0.0654	0.2514
PC 44:4+AcO	0.0244	0.0138	0.2394					0.1247	0.0649	0.1023
PC 30:3+AcO	0.0184	0.0036	0.0208					0.0099	0.0125	0.0356
PC O-30:4+AcO	0.015	0.0626	0.2157					0.0748	0.0515	0.1
PC O-30:6+AcO	0.0131	0.0734	0.1418					0.0372	0.0319	0.1378
PC 32:6+AcO	0.0126	0.0239	0.1119					0.0644	0.0413	0.0613
PC O-28:1+AcO	0.0124	0.0095	0.0472					0.0183	0.0168	0.017
PC 46:4+AcO	0.0114	0.0158	0.604					0.2815	0.0504	0.1558
PC O-26:2+AcO	0.0113	0.0052	0.1733					0.0244	0.028	0.0471
PC O-28:4+AcO	0.0105	0.0437	0.0663					0.0618	0.074	0.1207
PC 42:4+AcO	0.0103	0.0186	0.0951					0.0648	0.048	0.0774
PC 46:3+AcO	0.0097	0.0081	0.0812					0.123	0.0266	0.0899
PC O-44:6+AcO	0.0093	0.0415	0.2174					0.0911	0.0916	0.1347
PC O-48:2+AcO	0.0093	0.0034	0.014					0.0096	0.0034	0.0108
PC 46:2+AcO	0.0092	0.0047	0.2186					0.0635	0.0134	0.091
PC 42:6+AcO	0.0083	0.0309	0.1824					0.1046	0.0607	0.0884
PC O-32:0+AcO	0.0079	0.0056	0.008					0.0087	0.0069	0.0132
PC 42:5+AcO	0.0074	0.0102	0.212					0.0843	0.0382	0.056
PC O-42:0+AcO	0.0074	0.0174	0.079					0.0238	0.0276	0.0479
PC O-30:1+AcO	0.0066	0.0131	0.0494					0.0191	0.0123	0.0191
PC O-46:4+AcO	0.0066	0.0013	0.0219					0.0036	0.009	0.0162
PC 28:1+AcO	0.0064	0.1226	0.0439					0.0198	0.0376	0.3279
PC O-26:3+AcO	0.0062	0.0101	0.0907					0.0236	0.0086	0.0494
PC O-30:0+AcO	0.0061	0	0.0183					0.0055	0.0007	0.0106
PC O-26:4+AcO	0.0057	0.0069	0.043					0.0187	0.0106	0.0278
PC 44:5+AcO	0.0049	0.0347	0.1434					0.0634	0.0374	0.0819
PC 46:1+AcO	0.0048	0.0087	0.0609					0.067	0.0138	0.0629
PC 46:5+AcO	0.0047	0.0083	1.1513					0.3214	0.1229	0.412
PC O-48:6+AcO	0.0046	0	0.0187					0.0038	0.0026	0.0073
PC 30:6+AcO	0.004	0.0291	0.0055					0.0093	0.0057	0.008
PC 46:0+AcO	0.0037	0	0.0307					0.0183	0.0082	0.0232
PC O-44:5+AcO	0.0036	0.0272	0.2214					0.0853	0.0405	0.0976
PC O-44:2+AcO	0.0034	0.032	0.099					0.0578	0.032	0.0454
PC O-48:3+AcO	0.0032	0	0					0.0036	0.0047	0.0061
PC 44:0+AcO	0.0027	0.0133	0.3855					0.0839	0.0359	0.0858
PC O-44:1+AcO	0.0027	0.0205	0.0683					0.0575	0.0252	0.0683
PC 30:4+AcO	0.0026	0	0.0137					0.0055	0.0101	0.0113
PC 44:3+AcO	0.0022	0.015	0.4631					0.1622	0.125	0.2087
PC O-28:5+AcO	0.002	0.0093	0.0241					0.0191	0.0097	0.0186
PC 32:5+AcO	0.0018	0.0192	0.0201					0.0072	0.0362	0.0558
PC O-44:4+AcO	0.0018	0.0221	0.146					0.0421	0.0313	0.0553
PC O-48:4+AcO	0.0018	0	0.0143					0.0039	0.0021	0.0025
PC 30:5+AcO	0.0016	0	0.016					0.0096	0.01	0.0177
PC O-44:3+AcO	0.0015	0.0152	0.0466					0.0284	0.0243	0.0444
PC O-46:0+AcO	0.001	0.0011	0.0112					0.0117	0.0042	0.0086
PC O-46:5+AcO	0.0009	0.0024	0.0224					0.0086	0.0045	0.0095
PC O-46:2+AcO	0.0008	0	0.0224					0.0029	0.0136	0.0162
PC 20:0+AcO	0	0	0.009					0	0.002	0.0013
PC 20:1+AcO	0	0	0					0	0	0.0022
PC 20:2+AcO	0	0	0.0014					0	0	0.0012
PC 20:3+AcO	0	0	0					0	0.0007	0
PC 20:4+AcO	0	0	0.0043					0	0	0
PC 20:5+AcO	0	0	0					0	0.0005	0
PC 22:0+AcO	0	0	0.0042					0	0.0006	0.0027
PC 22:1+AcO	0	0	0.004					0.0015	0.0016	0.0012
PC 22:2+AcO	0	0	0.0163					0	0.0003	0.0035
PC 22:3+AcO	0	0	0					0	0.001	0.0019
PC 22:4+AcO	0	0	0.0017					0	0.0026	0.001
PC 22:5+AcO	0	0	0.0128					0	0.0011	0.0019
PC 22:6+AcO	0	0	0.0226					0.0018	0.0018	0.0007
PC 24:0+AcO	0	0	0					0	0.0011	0.0049
PC 24:1+AcO	0	0	0.0321					0.0257	0.0061	0.003
PC 24:2+AcO	0	0	0					0	0.0029	0.0145
PC 24:3+AcO	0	0.0179	0.0036					0	0.0009	0.0021
PC 24:4+AcO	0	0.0143	0					0	0.0004	0
PC 24:5+AcO	0	0.0051	0					0	0.0011	0.0027
PC 24:6+AcO	0	0	0					0	0	0.0011
PC 26:0+AcO	0	0.0179	0.0861					0.1123	0.0088	0.0765
PC 26:1+AcO	0	0.0114	0.0296					0.0168	0.0146	0.0132
PC 26:2+AcO	0	0.0274	0.0512					0.0328	0.0108	0.0229
PC 26:3+AcO	0	0.0174	0.0055					0.0085	0.0036	0.0021
PC 26:4+AcO	0	0.0252	0.0048					0.0023	0.001	0.0046
PC 26:5+AcO	0	0	0.0015					0	0	0.0033
PC 26:6+AcO	0	0	0.0053					0	0.0006	0
PC 28:5+AcO	0	0.0017	0.0022					0.0008	0.0038	0.0134
PC 28:6+AcO	0	0.0008	0.0016					0	0.0003	0.0019
PC 44:6+AcO	0	0.002	0.131					0.0472	0.0163	0.0386
PC 46:6+AcO	0	0	0.1					0.0539	0.0231	0.0617
PC O-20:0+AcO	0	0	0					0	0.0013	0.002
PC O-20:2+AcO	0	0.009	0					0	0.0113	0.0118
PC O-20:3+AcO	0	0.0009	0.0147					0	0.0036	0.0063
PC O-20:4+AcO	0	0	0.0149					0.0036	0.0062	0.0065
PC O-20:5+AcO	0	0	0.0176					0.0037	0.0054	0
PC O-20:6+AcO	0	0.0128	0.0208					0.0175	0.0107	0.0158
PC O-22:0+AcO	0	0	0.0052					0	0.0038	0.0032
PC O-22:1+AcO	0	0	0.0111					0	0.0024	0.0016
PC O-22:2+AcO	0	0	0.0067					0.0064	0.0067	0.0098
PC O-22:3+AcO	0	0	0.0146					0.01	0.0015	0.0078
PC O-22:4+AcO	0	0	0.0113					0	0.0025	0.0061
PC O-22:5+AcO	0	0	0					0.0061	0.0011	0.0088
PC O-22:6+AcO	0	0	0					0.0021	0.002	0.0078
PC O-24:0+AcO	0	0	0					0.0007	0.0009	0.0009
PC O-24:1+AcO	0	0	0					0.0008	0.0002	0
PC O-24:2+AcO	0	0	0.0203					0.0079	0.007	0.0214
PC O-24:3+AcO	0	0	0.0143					0.0048	0.0064	0.0132
PC O-24:4+AcO	0	0	0.0034					0.0042	0.0042	0.0112
PC O-24:5+AcO	0	0	0.0051					0.002	0.0047	0.0114
PC O-24:6+AcO	0	0	0.0126					0	0.0056	0.0048
PC O-26:0+AcO	0	0	0.0017					0.0022	0.0006	0
PC O-26:1+AcO	0	0.0028	0.0052					0.0111	0.0012	0.0112
PC O-26:5+AcO	0	0	0.0201					0.0057	0.006	0.0111
PC O-26:6+AcO	0	0	0.0271					0.0033	0.0045	0.0126
PC O-28:0+AcO	0	0.001	0.0228					0.0059	0.0025	0.0051
PC O-28:6+AcO	0	0.0073	0.0176					0.0159	0.0134	0.0316
PC O-44:0+AcO	0	0	0.0337					0.0134	0.015	0.0183
PC O-46:1+AcO	0	0.0009	0.0583					0.0206	0.02	0.0371
PC O-46:3+AcO	0	0	0.0104					0.0034	0.0041	0.0074
PC O-46:6+AcO	0	0	0.0224					0.0107	0.0058	0.0178
PC O-48:5+AcO	0	0	0.014					0.0065	0.0026	0.004

## Sheet: PE
Lipid Class (Corrected peak areas)	WT1	WT2	WT3		AOAH-/-1	AOAH-/-2	AOAH-/-3
PE 20:0	0.0148	0.0207	0.0576		0.0327	0.0113	0.0408
PE 20:0+AcO	0	0	0.002		0.002	0	0.0007
PE 20:1	0	0	0.015		0	0	0.0069
PE 20:1+AcO	0	0	0		0	0.0006	0.0006
PE 20:2	0	0	0.0032		0	0	0
PE 20:3	0	0	0		0	0	0.001
PE 20:3+AcO	0	0	0		0	0.0009	0.0043
PE 20:4	0	0	0.0051		0	0.0004	0.001
PE 20:4+AcO	0	0	0.0042		0	0.0014	0
PE 20:5	0	0	0.016		0.004	0.0027	0.0082
PE 20:6	0	0.0026	0.0652		0.0286	0.0265	0.0471
PE 20:6+AcO	0	0	0.0036		0	0.0008	0
PE 22:0	0	0	0.0057		0.0006	0.0006	0
PE 22:0+AcO	0	0	0		0.0006	0	0
PE 22:1	0	0	0		0	0	0.0017
PE 22:2	0	0.0108	0.0382		0.0147	0.0039	0.0146
PE 22:2+AcO	0	0	0.003		0	0.0019	0
PE 22:3	0	0	0.0206		0.0064	0.0043	0.0148
PE 22:3+AcO	0	0	0.0024		0	0.0011	0
PE 22:4	0	0	0.0494		0.007	0.0071	0.0275
PE 22:4+AcO	0	0	0.0032		0	0.0015	0
PE 22:5	0	0	0.0336		0.0068	0.0089	0.0192
PE 22:5+AcO	0	0	0.0016		0	0.0012	0
PE 22:6	0	0.0023	0.0261		0.0051	0.0055	0.011
PE 24:1	0	0	0.0035		0	0.001	0
PE 24:2	0.0107	0.0113	0.0544		0.028	0.0175	0.0345
PE 24:2+AcO	0	0	0.0021		0	0	0.0012
PE 24:3	0	0	0.0412		0.0064	0.0072	0.017
PE 24:3+AcO	0	0	0		0	0.0008	0.001
PE 24:4	0	0	0.0199		0.0037	0.0065	0.0071
PE 24:4+AcO	0	0	0.0014		0	0.0005	0.0024
PE 24:5	0	0	0.0178		0.0013	0.0035	0.004
PE 24:6	0	0	0.0149		0.0029	0.0041	0.0035
PE 24:6+AcO	0	0	0		0	0	0.0015
PE 26:0	0.0008	0	0.0222		0.0026	0.0027	0.0135
PE 26:0+AcO	0	0	0.0089		0.01	0.004	0.0039
PE 26:1	0	0	0.0114		0	0.0011	0.002
PE 26:1+AcO	0	0.0008	0.0184		0.0051	0.007	0.0097
PE 26:2	0	0.0043	0.0612		0.0192	0.0232	0.0622
PE 26:2+AcO	0	0	0		0	0.0004	0
PE 26:3	0.0034	0.0018	0.0343		0.0079	0.0089	0.0103
PE 26:3+AcO	0	0	0		0	0.0013	0
PE 26:4	0.0167	0.0216	0.0785		0.0275	0.0289	0.0437
PE 26:4+AcO	0	0.0028	0.0167		0.0035	0.0062	0.0133
PE 26:5	0	0.0067	0.0169		0.0206	0.009	0.0247
PE 26:5+AcO	0	0	0.007		0.001	0.0008	0.0016
PE 26:6	0	0.0018	0.0142		0.0039	0.0045	0.0206
PE 26:6+AcO	0	0	0.0068		0.0018	0	0.0058
PE 28:0	0	0	0.0557		0.027	0.0117	0.0308
PE 28:0+AcO	0.0045	0	0.0253		0.0059	0.0054	0.0249
PE 28:1	0	0.0013	0.1211		0.0127	0.0117	0.0723
PE 28:1+AcO	0.0068	0.0201	0.1066		0.0544	0.035	0.08
PE 28:2	0	0.6952	3.2249		1.4093	1.1838	0.3682
PE 28:2+AcO	0	0	0.0786		0.0096	0.0185	0.0175
PE 28:3	0	0.0029	0.0385		0.019	0.0121	0.0173
PE 28:3+AcO	0	0.0015	0.0084		0.0054	0.0012	0.0048
PE 28:4	0.0027	0.0067	0.0584		0.0143	0.015	0.0286
PE 28:4+AcO	0.0027	0.0019	0.0113		0.0663	0.005	0.026
PE 28:5	0.0113	0.0161	0.0818		0.0312	0.0144	0.0313
PE 28:5+AcO	0.003	0.0027	0.0576		0.022	0.0215	0.0193
PE 28:6	0.0023	0.0069	0.1045		0.0296	0.0153	0.0236
PE 28:6+AcO	0	0	0.0048		0.0075	0.0046	0.0011
PE 30:0	0.0045	0	0.1134		0.0482	0.0099	0.0191
PE 30:0+AcO	0.2729	0.2652	0.335		0.2603	0.0657	0.1599
PE 30:1	0.0031	0	0.2563		0.1921	0.183	0.3645
PE 30:1+AcO	0.0064	0.0475	0.2412		0.1224	0.0808	0.0857
PE 30:2	0.8153	1.5521	1.2619		0.9805	1.1005	1.2285
PE 30:2+AcO	0	0.0013	0.0815		0.0019	0.2048	0
PE 30:3	0.0013	0.0647	0.2852		0.0411	0.0591	0.1672
PE 30:3+AcO	0	0.2899	0.2475		0.7104	0.1816	0.3065
PE 30:4	0.0025	0.0697	0.0916		0.0378	0.0319	0.0971
PE 30:4+AcO	0	0	0.1306		0	0.0016	0.0063
PE 30:5	0.0071	0.0094	0.0708		0.0195	0.0187	0.0316
PE 30:5+AcO	0	0	0.0874		0	0.0002	0
PE 30:6	0.0042	0.01	0.0502		0.0327	0.0192	0.0469
PE 30:6+AcO	0	0.0061	0.0266		0	0.0021	0.004
PE 32:0	0.0585	0.0741	0.2264		0.1357	0.086	0.0644
PE 32:0+AcO	0.1315	0.0784	0.1684		0.0779	0.0369	0.0691
PE 32:1	0.1106	0.1239	0.4649		0.2737	0.2749	0.2452
PE 32:1+AcO	0.1318	0.3128	0.5322		0.1797	0.0775	0.3769
PE 32:2	0.144	1.1144	0.9021		1.7138	0.8545	5.5688
PE 32:2+AcO	0.0453	0.1947	0.0494		0.0876	0.2715	0.4148
PE 32:3	0.052	0.045	0.0614		0.0295	0.0307	0.068
PE 32:3+AcO	0.0121	0.0089	0.0543		0.1775	0.0026	0.0098
PE 32:4	0.0025	0.0314	0.1481		0.0764	0.0464	0.1
PE 32:4+AcO	0	0.0154	0.0111		0.016	0.0569	0.0129
PE 32:5	0.0049	0.0368	0.1684		0.1254	0.0521	0.0686
PE 32:5+AcO	0.0282	0.061	0.0638		0.0725	0.034	0.0397
PE 32:6	0.0279	0.0979	0.3612		0.2221	0.1269	0.2229
PE 32:6+AcO	0.0135	0.0334	0.064		0.0147	0.0154	0.0434
PE 34:0	0.2596	0.1352	0.676		0.4027	0.0593	0.5609
PE 34:0+AcO	0.1689	0.1327	0.2908		0.1544	0.0457	0.1402
PE 34:1	0.2474	0.6507	2.5937		3.7966	2.03	4.2914
PE 34:1+AcO	0.2275	0.2187	0.6043		0.4055	0.2566	0.3635
PE 34:2	1.0018	0.8893	3.0064		1.1866	0.5351	2.1423
PE 34:2+AcO	1.4491	1.2499	1.256		1.35	0.6939	1.5619
PE 34:3	0.2	0.1323	0.312		0.1398	0.0714	0.1864
PE 34:3+AcO	0.4287	0.6557	1.1914		0.6702	0.4285	0.9006
PE 34:4	0.0262	0.074	0.2932		0.2511	0.1042	0.2341
PE 34:4+AcO	0.1282	0.0817	0.1132		0.3946	0.0508	0.1481
PE 34:5	0.0126	0.0145	0.1308		0.0525	0.0506	0.0612
PE 34:5+AcO	0.0009	0.0714	0.0576		0.4117	0.243	0.1056
PE 34:6	0.0064	0.0088	0.0671		0.0359	0.0247	0.0572
PE 34:6+AcO	0.012	0.0939	0.1542		0.1353	0.0374	0.1237
PE 36:0	0.7406	0.281	0.8258		0.5371	0.1809	0.2151
PE 36:0+AcO	0.1701	0.389	0.5167		0.3343	0.1752	0.1418
PE 36:1	4.6894	4.0469	12.2063		5.1017	2.1833	4.4407
PE 36:1+AcO	0.9584	0.9521	1.9973		1.4344	1.0556	3.4536
PE 36:2	2.503	0.4264	10.7902		5.4819	3.855	1.5915
PE 36:2+AcO	0.674	0.6061	1.1584		0.602	0.6282	0.6324
PE 36:3	0.7454	0.5032	0.895		0.9566	0.4362	1.2144
PE 36:3+AcO	0.4779	0.3454	0.9013		0.3319	0.2868	0.33
PE 36:4	0.2802	0.2844	1.3594		0.4117	0.2337	0.4204
PE 36:4+AcO	0.4553	0.497	0.6049		0.5778	0.6797	1.111
PE 36:5	0.0848	0.1384	0.1556		0.1439	0.0945	0.188
PE 36:5+AcO	0.625	0.6341	1.1392		3.0363	1.0806	2.5727
PE 36:6	0.01	0.0143	0.0961		0.0404	0.0306	0.0813
PE 36:6+AcO	0.0845	1.0543	2.7325		1.5945	1.8527	1.119
PE 38:0	0.0966	0.4624	0.2211		0.1099	0.0471	0.238
PE 38:0+AcO	0	0	0		0	0.0062	0.0579
PE 38:1	0.3521	0.2204	0.62		0.271	0.2521	0.3271
PE 38:1+AcO	0.0098	0.0014	0.0155		0.0075	0.0203	0.1934
PE 38:2	0.3893	0.5493	1.8499		0.7057	0.689	0.7176
PE 38:2+AcO	0.0287	0.0092	0.0589		0.0283	0.0554	0.0236
PE 38:3	1.1532	1.0324	4.864		1.9833	0.8572	2.2668
PE 38:3+AcO	0.0576	0.3439	0.338		0.2765	0.0707	0.5397
PE 38:4	2.2978	1.3468	1.2969		2.5255	0.7477	2.0935
PE 38:4+AcO	0.2304	0.1883	1.1436		0.8174	0.2539	0.6793
PE 38:5	0.2917	1.2455	0.5047		0.3397	0.2419	0.4237
PE 38:5+AcO	0.36	0.8132	3.0835		0.5967	0.8112	0.8641
PE 38:6	1.0901	0.9751	0.6097		1.2831	0.4232	1.2373
PE 38:6+AcO	0.4266	1.0827	2.0218		3.6631	1.5471	2.1254
PE 40:0	0.0801	0.1378	0.0873		0.1314	0.1068	0.3812
PE 40:0+AcO	0	0	0.0084		0.3645	0.2148	0.207
PE 40:1	0.165	0.1458	0.2092		0.1298	0.1002	0.1972
PE 40:1+AcO	0	0.0164	0.058		0	0.0003	0.0443
PE 40:2	0.2092	0.2518	0.4198		0.3828	0.1759	0.2571
PE 40:2+AcO	0.0863	0.1134	0.0206		0.0641	0.1052	0.1525
PE 40:3	0.9112	1.0048	2.8861		1.8913	0.8364	2.8835
PE 40:3+AcO	0.0077	0.0737	0.0709		0.0662	0.1365	0.1141
PE 40:4	0.3128	1.0202	8.6287		11.7881	0.5441	2.7889
PE 40:4+AcO	0.0224	0.0281	2.7106		4.995	0.4505	2.0726
PE 40:5	0.2829	0.5035	0.4362		0.9565	0.2766	0.526
PE 40:5+AcO	0.1627	0.6783	3.117		1.0764	0.185	0.3298
PE 40:6	0.8703	0.94	1.9116		0.0977	0.169	1.4884
PE 40:6+AcO	0.1051	0.2248	0.6513		0.2599	0.179	0.2746
PE 42:0	0.021	0.0024	0.0036		0.0025	0	0
PE 42:0+AcO	0.0024	0.0025	0.0292		0.0091	0.0081	0.0055
PE 42:1	0.0206	0.0085	0.0446		0.0582	0.0308	0.0629
PE 42:1+AcO	0	0.0061	0.0071		0.1389	0.0329	0.0032
PE 42:2	0.0815	0.1384	0.0223		0.0843	0.0565	0.0707
PE 42:2+AcO	0.0031	0.4839	0.0651		0.2343	0.0114	0.5752
PE 42:3	0.0479	0.0573	0.1178		0.0509	0.0261	0.0351
PE 42:3+AcO	0.0049	0.225	1.2512		1.5385	0.7198	0.0806
PE 42:4	0.037	0.0457	0.0894		0.0501	0.0448	0.0903
PE 42:4+AcO	0.3978	0.0085	0.4366		0.0881	0.0689	0.1723
PE 42:5	0.0651	1.7747	2.0193		0.4405	0.6924	0.9917
PE 42:5+AcO	0.0079	0.0644	0.1371		0.1015	0.0513	0.1587
PE 42:6	0.0273	1.5904	0.3359		5.0201	0.0829	0.6473
PE 42:6+AcO	0.0157	0.0169	0.077		0.0872	0.0521	0.0905
PE 44:0	0.0168	0.013	0.0495		0.02	0.0201	0.0296
PE 44:0+AcO	0	0	0		0	0.0016	0
PE 44:1	0.0704	0.0059	0.8086		0.1943	0.0991	0.2054
PE 44:1+AcO	0	0	0.0345		0	0.0297	0.0125
PE 44:2	0.0214	0.0241	0.0314		0.2088	0.0067	0.015
PE 44:2+AcO	0	0	0.0073		0.0223	0.0008	0.0031
PE 44:3	0.0052	0.005	0.0446		0.0243	0.0194	0.0443
PE 44:3+AcO	0.0035	0.0047	0.02		0.0118	0.0167	0.0183
PE 44:4	0.0054	0.0178	0.0669		0.0628	0.0338	0.046
PE 44:4+AcO	0	0.0051	0.064		0.0336	0.0147	0.038
PE 44:5	0.0493	0.1488	0.8763		0.3345	0.2093	0.2823
PE 44:5+AcO	0.0007	0	0.0347		0.018	0.0088	0.0413
PE 44:6	0.0446	0.3188	1.1816		0.3402	0.4071	0.1635
PE 44:6+AcO	0.0026	0.0038	0.0132		0.0239	0.1884	0.0236
PE 46:0	0	0	0.0045		0	0.0005	0.001
PE 46:0+AcO	0	0	0		0	0	0.0129
PE 46:1	0	0	0		0.0026	0.0039	0.005
PE 46:1+AcO	0	0	0		0	0.0006	0
PE 46:2	0	0	0.0064		0	0	0
PE 46:2+AcO	0	0	0		0.0058	0	0
PE 46:3	0	0	0		0	0	0.0007
PE 46:3+AcO	0	0	0.0021		0.0023	0	0.0052
PE 46:4	0	0	0.0133		0	0.0012	0.0007
PE 46:4+AcO	0	0	0.0037		0	0.0005	0
PE 46:5	0.0146	0.0558	0.2216		0.1643	0.0937	0.1338
PE 46:5+AcO	0	0	0.0024		0	0.001	0
PE 46:6	0.0325	0.054	0.0745		0.1648	0.0569	0.0907
PE 46:6+AcO	0	0	0		0.003	0.0004	0.0023
PE 48:0	0	0	0.0024		0	0	0
PE 48:0+AcO	0	0	0.0022		0	0	0
PE 48:1	0	0	0.003		0	0	0
PE 48:1+AcO	0	0	0.0022		0	0	0
PE 48:2	0	0	0.0022		0	0	0
PE 48:2+AcO	0	0	0		0	0.0005	0
PE 48:3	0	0	0		0	0.0003	0
PE 48:3+AcO	0	0	0		0	0.0006	0.005
PE 48:4+AcO	0	0	0.0033		0.0018	0.0017	0
PE 48:5	0.0344	0.0243	0.0819		0.1558	0.0266	0.0813
PE 48:5+AcO	0	0	0		0	0	0.001
PE 48:6	0.0455	0.0624	0.1482		0.1115	0.0278	0.0692
PE 48:6+AcO	0	0.0025	0.0287		0.0078	0.0037	0.0089
PE O-20:0	0	0	0.0632		0.0346	0.0132	0.0372
PE O-20:1	0.0013	0.0027	0.0221		0.008	0.0032	0.0109
PE O-20:1+AcO	0	0	0		0	0	0.0009
PE O-20:2	0	0	0.0725		0.0092	0.0039	0.0167
PE O-20:2+AcO	0	0	0.0326		0.0114	0.0032	0.0021
PE O-20:3	0	0.0019	0.0497		0.0161	0.0073	0.0226
PE O-20:3+AcO	0	0	0.0209		0.0029	0.0034	0.0307
PE O-20:4	0.0056	0.0209	0.1229		0.1645	0.05	0.1523
PE O-20:4+AcO	0	0	0.0018		0	0.0011	0
PE O-20:5	0	0	0.0302		0.0098	0.0024	0.0151
PE O-20:6	0	0	0.0288		0.0175	0.0094	0.0417
PE O-20:6+AcO	0	0	0		0	0.0064	0
PE O-22:0	0.0029	0.0037	0.0366		0.0076	0.0064	0.0177
PE O-22:1	0.0044	0.0013	0.0032		0.0086	0.0049	0.0093
PE O-22:2	0	0.0006	0.0139		0.0102	0.0058	0.0224
PE O-22:2+AcO	0	0	0.0028		0.0037	0.0034	0.0062
PE O-22:3	0.0014	0.0038	0.0581		0.0395	0.0067	0.0314
PE O-22:3+AcO	0	0.0013	0.0121		0.0037	0.0114	0.0171
PE O-22:4	0.0054	0.0145	0.2826		0.096	0.0596	0.1278
PE O-22:4+AcO	0	0	0.0048		0.0006	0.0081	0.0031
PE O-22:5	0.0024	0.0161	0.3138		0.154	0.0353	0.1457
PE O-22:5+AcO	0	0	0.0036		0	0.0013	0.0011
PE O-22:6	0.0051	0.0255	0.477		0.2814	0.0592	0.026
PE O-22:6+AcO	0	0	0.0014		0.0007	0	0
PE O-24:0	0	0	0.0021		0	0.0012	0.0042
PE O-24:0+AcO	0	0	0		0	0	0.0017
PE O-24:1	0	0	0.0116		0.0038	0.0013	0.011
PE O-24:1+AcO	0	0	0		0	0.0003	0.0018
PE O-24:2	0.0038	0.0058	0.1024		0.0249	0.0196	0.0459
PE O-24:2+AcO	0	0	0.0014		0.0062	0.0035	0.0253
PE O-24:3	0.0006	0.0058	0.0944		0.0351	0.0193	0.0319
PE O-24:3+AcO	0	0.0029	0.0353		0.0127	0.0071	0.0209
PE O-24:4	0	0.0099	0.1691		0.0407	0.0165	0.0426
PE O-24:4+AcO	0	0	0.0145		0	0.001	0
PE O-24:5	0	0.0193	0.1061		0.0305	0.0119	0.0346
PE O-24:6	0	0.0057	0.1172		0.0362	0.016	0.0617
PE O-24:6+AcO	0	0	0		0	0.0023	0
PE O-26:0	0	0	0.0201		0.0177	0.0023	0.0159
PE O-26:0+AcO	0	0	0		0	0	0.0048
PE O-26:1	0.0026	0.0041	0.0469		0.012	0.0056	0.0254
PE O-26:1+AcO	0	0	0.0042		0.0011	0.0009	0
PE O-26:2	0.0061	0.0118	0.1204		0.0277	0.0232	0.0569
PE O-26:2+AcO	0.0048	0	0.1261		0.0696	0.0109	0.0321
PE O-26:3	0.0006	0.0139	0.098		0.0098	0.0214	0.0631
PE O-26:3+AcO	0.0012	0.0237	0.0553		0.0476	0.0218	0.0607
PE O-26:4	0.0007	0.0098	0.1149		0.0141	0.013	0.0249
PE O-26:4+AcO	0.0013	0	0.0241		0.0037	0.0034	0.0106
PE O-26:5	0.0012	0.0089	0.0752		0.0199	0.0114	0.0122
PE O-26:5+AcO	0	0	0		0.0023	0.0003	0.0027
PE O-26:6	0	0.0504	0.0471		0.0303	0.0156	0.0357
PE O-26:6+AcO	0	0	0.0084		0	0.0008	0.0088
PE O-28:0	0.0032	0.0059	0.0696		0.0084	0.0093	0.0184
PE O-28:0+AcO	0	0	0.0132		0.0045	0.0034	0.0029
PE O-28:1	0	0.0049	0.0616		0.0502	0.0257	0.0523
PE O-28:1+AcO	0	0	0.005		0.001	0.0066	0.0023
PE O-28:2	0.0252	0.0137	0.0938		0.0251	0.022	0.0678
PE O-28:2+AcO	0	0.0136	0.1171		0.0585	0.0505	0.05
PE O-28:3	0.0122	0.0116	0.148		0.037	0.0202	0.0409
PE O-28:3+AcO	0	0.3024	0.3813		1.039	0.3234	0.2228
PE O-28:4	0.0036	0.0204	0.0948		0.0276	0.0246	0.0546
PE O-28:4+AcO	0.0126	0.0524	0.279		0.2354	0.0905	0.2289
PE O-28:5	0.0079	0.0221	0.0758		0.0373	0.0223	0.0397
PE O-28:5+AcO	0	0.0058	0.043		0.0104	0.0148	0.0301
PE O-28:6	0.0015	0.0401	0.111		0.0337	0.0219	0.0493
PE O-28:6+AcO	0	0	0.0015		0	0.0015	0.0015
PE O-30:0	0	0	0.0022		0	0.0087	0.0088
PE O-30:0+AcO	0.002	0.0042	0.0321		0.0401	0.0083	0.0247
PE O-30:1	0	0.0087	0.0243		0	0.0018	0.0162
PE O-30:1+AcO	0.005	0.0253	0.0148		0.0143	0.0142	0.0372
PE O-30:2	0.0044	0.0374	0.1686		0.0381	0.024	0.0645
PE O-30:2+AcO	0.0044	0.0226	0.1799		0.0349	0.0157	0.0283
PE O-30:3	0.0118	0.0258	0.2485		0.0254	0.0248	0.0428
PE O-30:3+AcO	1.3911	0.0406	2.9343		1.2314	0.8384	1.2655
PE O-30:4	0.0815	0.1172	1.5128		0.2228	0.1175	0.2294
PE O-30:4+AcO	0	0	0.0073		0	0.0732	0.9109
PE O-30:5	0.0105	0.0078	0.0901		0.0381	0.0272	0.041
PE O-30:5+AcO	0.0736	0	0.0035		0.0016	0.0022	0.0029
PE O-30:6	0.0054	0.0152	0.1137		0.0442	0.0348	0.0841
PE O-30:6+AcO	0	0	0.0018		0.0175	0.0002	0.0064
PE O-32:0	0	0.0153	0.0884		0.0561	0.0346	0.078
PE O-32:0+AcO	0.0282	0.0077	0.1849		0.008	0.0109	0.0525
PE O-32:1	0.0169	0.0594	0.1151		0.0665	0.0321	0.1459
PE O-32:1+AcO	0.0187	0.0351	0.0841		0.071	0.0252	0.0573
PE O-32:2	0.0888	0.5846	0.6809		0.26	0.074	1.8351
PE O-32:2+AcO	0.0062	0.0384	0.2344		0.0143	0.0214	0.1224
PE O-32:3	0.0062	0.0428	0.1238		0.0458	0.0307	0.0635
PE O-32:3+AcO	0	0.0219	0.1857		0.0339	0.0087	0.0407
PE O-32:4	0.0098	0.0322	0.1647		0.0523	0.0299	0.0553
PE O-32:4+AcO	0.5155	0	0.0047		0.4684	0.0158	0
PE O-32:5	0.0029	0.0055	0.1229		0.0362	0.0318	0.0457
PE O-32:5+AcO	0	0	0.9012		0	0.0087	0.0174
PE O-32:6	0.0078	0.0143	0.128		0.0733	0.0484	0.0788
PE O-32:6+AcO	0	0	0		0.0024	0.0403	0
PE O-34:0	0.0791	0.1206	0.2648		0.106	0.0589	0.1726
PE O-34:0+AcO	0.1495	0.1089	0.1986		0.097	0.0401	0.1458
PE O-34:1	0.5307	0.8095	1.4177		0.8794	0.33	0.8436
PE O-34:1+AcO	0.0234	0.272	0.1688		0.1796	0.1487	0.3262
PE O-34:2	10.6053	4.8053	3.7282		1.3776	0.8803	1.6924
PE O-34:2+AcO	3.4574	3.2451	1.6414		3.5059	2.4875	2.9129
PE O-34:3	0.5789	0.3999	0.7453		0.3243	0.167	0.2979
PE O-34:3+AcO	0.3742	0.6209	0.342		0.0864	0.2182	1.0169
PE O-34:4	0.0114	0.0769	0.2281		0.1031	0.0776	0.2206
PE O-34:4+AcO	0	0.4447	0.5617		0.0449	0.0458	0.1266
PE O-34:5	0	0.0304	0.1959		0.0876	0.0221	0.074
PE O-34:5+AcO	0.0226	0.0321	0.179		0.0848	0.0408	0.1138
PE O-34:6	0	0.0118	0.1621		0.0497	0.0374	0.072
PE O-34:6+AcO	0.0126	0.058	0.2919		0.1168	0.0537	0.131
PE O-36:0	0.096	0.0474	0.2493		0.101	0.0621	0.1554
PE O-36:0+AcO	0.1011	0.3792	0.5298		0.1159	0.3588	0.1545
PE O-36:1	3.1462	0.7856	0.8636		0.4892	0.3471	0.6778
PE O-36:1+AcO	12.5151	8.9288	22.7363		10.7877	4.3757	4.8337
PE O-36:2	3.384	3.2284	1.1875		0.3223	0.209	0.4901
PE O-36:2+AcO	12.6502	17.8641	22.6355		16.3264	4.4811	22.3237
PE O-36:3	15.1284	2.0362	2.1904		1.3659	0.4378	0.6355
PE O-36:3+AcO	2.6377	7.9044	15.559		7.6203	5.5034	13.7632
PE O-36:4	1.8289	1.2115	0.9746		1.0202	0.378	0.6459
PE O-36:4+AcO	0.9919	0.4446	1.9492		1.5045	0.1947	1.0449
PE O-36:5	0.0599	0.1263	0.5524		0.33	0.1327	0.2013
PE O-36:5+AcO	0.13	0.3379	1.0793		0.6173	0.239	0.6672
PE O-36:6	0.0047	0.0415	0.09		0.0521	0.0255	0.1009
PE O-36:6+AcO	0.0398	0.3989	1.1712		0.6649	0.4583	0.7482
PE O-38:0	0.0198	0.0398	0.2987		0.1173	0.0141	0.2857
PE O-38:0+AcO	0.0968	0.4695	0.2745		0.5841	0.3565	0.7069
PE O-38:1	1.1762	0.4728	1.2235		3.1103	1.0896	2.7088
PE O-38:1+AcO	0.2514	0.2243	0.6866		0.3383	0.1448	0.4871
PE O-38:2	0.7687	0.5368	0.6608		0.4617	0.1803	0.3036
PE O-38:2+AcO	0.0098	0.0619	0.3274		0.3359	0.1292	0.1606
PE O-38:3	0.5085	0.3898	0.3725		0.1684	0.1088	0.1825
PE O-38:3+AcO	0.9126	0.6802	1.8931		0.5054	0.4883	0.9348
PE O-38:4	0.4076	0.2012	0.196		0.112	0.0713	0.1362
PE O-38:4+AcO	0.839	0.8468	0.764		0.9667	0.3025	0.6255
PE O-38:5	1.2797	0.4788	0.1858		0.0985	0.0371	0.0841
PE O-38:5+AcO	1.5098	2.6892	3.1791		3.4085	1.1875	2.9355
PE O-38:6	0.5437	0.3436	0.3211		0.257	0.0831	0.2853
PE O-38:6+AcO	0.1766	0.198	0.8212		0.1655	0.0951	0.3508
PE O-40:0	0.474	0.8123	25.2576		2.0753	0.2011	1.8392
PE O-40:0+AcO	0	0	0		0	0	0.012
PE O-40:1	0.0398	0.037	0.1343		0.0477	0.023	0.0907
PE O-40:1+AcO	0.125	0.0018	0.004		0.189	0.0332	1.1207
PE O-40:2	0.3274	0.1102	0.0905		0.053	0.0238	0.0909
PE O-40:2+AcO	1.9916	0	1.7		0.6961	0.0112	1.0499
PE O-40:3	0.2138	0.0924	0.0855		0.0571	0.0425	0.0845
PE O-40:3+AcO	0.0071	0.3969	0.0734		0.0152	0.0293	0.0523
PE O-40:4	0.4929	0.1494	0.1758		0.1601	0.0492	0.139
PE O-40:4+AcO	0.039	0.0052	0.4118		0.2013	0.0371	0.2071
PE O-40:5	0.8654	0.505	0.3977		0.3399	0.1717	0.2545
PE O-40:5+AcO	0.2177	0.0243	0.2227		0.5015	0.1853	0.2573
PE O-40:6	0.8743	0.4571	0.2805		0.1468	0.1041	0.1499
PE O-40:6+AcO	0.1178	0.0251	0.3852		0.5626	0.1537	0.1809
PE O-42:0	0.3565	0.1678	0.3752		0.1953	0.051	0.1921
PE O-42:0+AcO	0.0016	0	0.0086		0.0042	0	0.0027
PE O-42:1	0	0.018	0.0043		0.0108	0.0081	0.0067
PE O-42:1+AcO	0.0015	0.0034	0.0142		0	0.0024	0
PE O-42:2	0.0184	0.0236	0.0397		0.0952	0.0504	0.1823
PE O-42:2+AcO	0	0.0025	0.0463		0.0013	0.0076	0.0162
PE O-42:3	0.0215	0.0473	0.457		0.1599	0.0848	0.098
PE O-42:3+AcO	0.0016	0.0041	0.3798		0.0346	0.0165	0.0212
PE O-42:4	0.0781	0.1136	0.2738		0.108	0.0393	0.1186
PE O-42:4+AcO	0.0009	0.0067	0.0844		0.0265	0.0208	0.0402
PE O-42:5	0.0864	0.4022	1.184		0.4752	0.2197	0.4735
PE O-42:5+AcO	0.0066	0.0922	0.0346		0.0499	0.0131	0.0292
PE O-42:6	0.8909	0.4439	1.5497		1.4352	0.5045	0.8805
PE O-42:6+AcO	0.0661	0.0649	0.1254		0.1076	0.0416	0.0905
PE O-44:0	6.6254	5.1608	5.5284		6.9503	2.5406	2.6388
PE O-44:0+AcO	0	0	0.0023		0	0	0
PE O-44:1	0	0	0.0026		0	0.0042	0.0038
PE O-44:2	0.1038	0.1152	0.0929		0.1036	0.0316	0
PE O-44:2+AcO	0	0.0061	0.0204		0	0.009	0.0078
PE O-44:3	0	0.0508	0.007		0.0052	0.0023	0.002
PE O-44:3+AcO	0.0062	0.0072	0.0328		0.0305	0.018	0.0192
PE O-44:4	0	0	0.0026		0	0.0039	0.0144
PE O-44:4+AcO	0	0.012	0.0103		0	0.0018	0.0107
PE O-44:5	2.6407	2.7886	2.3263		1.7566	0.6746	2.3351
PE O-44:5+AcO	0	0	0.0018		0.0159	0.0028	0.0105
PE O-44:6	0.0717	0.2384	0.3125		0.214	0.122	0.2883
PE O-44:6+AcO	0	0	0.0155		0	0.0091	0.0319
PE O-46:0	0	0	0		0	0.0004	0.0033
PE O-46:0+AcO	0	0.0008	0		0	0.0052	0.0051
PE O-46:1	0	0.0018	0.0662		0.0062	0.0104	0.007
PE O-46:1+AcO	0	0	0.0177		0.0098	0.0046	0.0226
PE O-46:2	0	0	0.0056		0.0044	0.0029	0
PE O-46:2+AcO	0	0	0.014		0.0007	0.0044	0.0091
PE O-46:3	0	0	0.0045		0	0	0
PE O-46:3+AcO	0	0	0.0111		0.0019	0.0049	0.0124
PE O-46:4	0.2647	0.2679	0.3637		0.4224	0.1166	0.4396
PE O-46:4+AcO	0	0	0		0.0007	0.0027	0.0086
PE O-46:5	0.478	0.506	1.3198		0.7902	0.2789	0.6609
PE O-46:5+AcO	0.0022	0	0.0299		0.0036	0.007	0.0115
PE O-46:6	0.1153	0.1143	0.1837		0.176	0.1489	0.1799
PE O-46:6+AcO	0	0.0141	0.0304		0.012	0.0083	0.0171
PE O-48:0	0	0	0		0	0.0004	0
PE O-48:0+AcO	0	0	0		0	0.0004	0
PE O-48:1	0	0	0.0024		0	0	0
PE O-48:1+AcO	0	0	0.0298		0	0.0142	0
PE O-48:2+AcO	0	0	0.0666		0	0	0.0182
PE O-48:3	0	0	0.0035		0	0.0003	0.0023
PE O-48:3+AcO	0	0	0		0	0	0.0029
PE O-48:4	0	0	0.0019		0.0008	0.0008	0.0009
PE O-48:4+AcO	0	0	0		0.0027	0.0028	0.0033
PE O-48:5	0.0014	0.0117	0.0135		0.0181	0.0155	0.0254
PE O-48:5+AcO	0	0	0		0.0008	0.0004	0.0033
PE O-48:6	0.5922	0.8576	0.9102		1.284	0.4563	0.8028
PE O-48:6+AcO	0	0.0014	0.0173		0.0034	0.004	0.0069
