# Supplementary material for: AOAH remodels arachidonic acid-containing phospholipid pools in a model of interstitial cystitis pain: A MAPP Network study
Source: PLoS One. 2020 Sep 14;15(9):e0235384. doi: 10.1371/journal.pone.0235384 (PMC7489500; doi:10.1371/journal.pone.0235384)
Supplement: S3 Data — (XLSX) [file pone.0235384.s004.xlsx]

## Sheet: Sheet1
	LacZ						AOAH
PC 16:0e/20:4d	21860000	26170000	31160000	13930000	13660000	14580000	28970000	35860000	43560000	14140000	13950000
PC 18:0e/20:4d	16390000	21280000	24130000	10540000	10310000	16690000	22260000	24990000	32760000	14790000	14090000
PC 18:1e/20:4d	17670000	22520000	27110000	17790000	14390000	16280000	24070000	29120000	35580000	16830000	15190000
PC 16:0p/20:4d	74060000	86550000	97850000	88540000	87890000	102700000	116100000	132000000	165800000	75250000	72650000
PC 18:1p/20:4d	18130000	22950000	26050000	28720000	22620000	15980000	29610000	31420000	41910000	27150000	25560000
PC 16:0/20:4d	100300000	125300000	138700000	70520000	78570000	164200000	129400000	159700000	199300000	90690000	86280000
PC 18:0/20:4d	54310000	74110000	82730000	39230000	52930000	66360000	64730000	78320000	102000000	54330000	50720000
PC 18:1/20:4d	50010000	67500000	77880000	43320000	62320000	48510000	60560000	78180000	98300000	57890000	51810000
PC 18:2/20:4d	32000000	41210000	47290000	72470000	115800000	117800000	29210000	33140000	44770000	59330000	54980000
PC 20:4/20:4d	18380000	24930000	25810000	16710000	16930000	25920000	18830000	22070000	31130000	21570000	21490000
PC 20:4d/20:4d	7513000	10860000	12700000	12270000	4675000	6351000	9550000	14890000	18770000	8582000	7662000
	LacZ						AOAH
PE 16:0/20:4d	209500	261600	313900	163800	271100	199900	123000	163200	201800	311500	285300
PE 18:0/20:4d	1642000	2297000	2446000	1190000	1371000	2350000	810500	1084000	1369000	2399000	2564000
PE 18:1/20:4d	1238000	1670000	1739000	1558000	2399000	1250000	686900	1162000	1291000	1489000	1512000
PE 18:2/20:4d	255100	326200	354300	130500	166400	127400	154700	207900	249800	194700	221000
PE 20:4d/20:4d		120400		19600	22100	19600	49630	59770	73270	71880	68460
PE 20:4d/20:4d	106000		165300	19620	3007	29080	3865	263.2	4659	3549	3466
PE 18:1p/20:4d	27450	37540	48320	118900	107600	279400	69550	194200	83620	111300	102600
PE 18:0p/20:4d	24120	34230	43860	61360	56900	136400	44910	178300	54990	37950	39010
PE 20:1p/20:4d	23760	29340	17850	66840	64810	88700	93350	105000	98710	50690	38340
PE 20:0p/20:4d	28390	32390	32180	81170	70260	124800	100700	88480	103300	58080	48600
PE 18:1e/20:4d	37030	47320	57040	70150	54400	143900	55860	200200	68650	44100	42600
PE 18:0e/20:4d	19210	15940	17740	61830	56580	88080	75820	120700	75850	37650	31800
PE 20:1e/20:4d	24300	29580	33030	82400	73980	136200	96030	89090	116100	53820	45960
PE 20:0e/20:4d	29610	28780	38720	102500	84830	75890	115400	83830	122300	70460	52880
