# Supplementary material for: AOAH remodels arachidonic acid-containing phospholipid pools in a model of interstitial cystitis pain: A MAPP Network study
Source: PLoS One. 2020 Sep 14;15(9):e0235384. doi: 10.1371/journal.pone.0235384 (PMC7489500; doi:10.1371/journal.pone.0235384)
Supplement: S4 Data — (XLSX) [file pone.0235384.s005.xlsx]

## Sheet: Sheet1
Component Name	ng/mg cell pellets	LACZ	LACZ	LACZ	LACZ	LACZ	AVE		AOAH	AOAH	AOAH	AOAH	AOAH	AVE
PC(O-36:0)		0.134713	0.158576	0.480475	0.350803	0.186571	0.262228		0.17222	0.281921	0.523276	0.605176	0.780967	0.472712
pe 20:1e/20:4		0.00218618	0.00287246	0.00261722	0.00233771	0.00253646	0.00251		0.00313782	0.00276769	0.00405355	0.00585592	0.0063622	0.00443544
pe 20:0p/20:4		0.00290065	0.00318907	0.00243403	0.00265555	0.00257696	0.00275126		0.00300103	0.00261597	0.00413028	0.00535251	0.00592753	0.00420546
PC(O-36:5)		0.0219172	0.045719	0.0708118	0.0485265	0.0260198	0.0425989		0.033247	0.0277545	0.0755485	0.0808583	0.105872	0.0646562
pe 18:0p/22:5		0.00288746	0.0245666	0.018629	0.0224982	0.0256743	0.0188511		0.0175029	0.0176774	0.0291674	0.0334847	0.0436704	0.0283006
PC(O-38:5)		0.0444732	0.140037	0.392112	0.175475	0.126763	0.175772		0.0845222	0.122648	0.313178	0.329681	0.452787	0.260563
pe 18:1e/18:1		0.00135293	0.00930783	0.00843223	0.0106574	0.0142132	0.00879271		0.00870994	0.0100207	0.0126806	0.0145857	0.0186186	0.0129231
pe 18:0p/22:4		0.0025739	0.0104217	0.00731556	0.00857013	0.00972884	0.00772203		0.00819572	0.00669482	0.0112672	0.0136246	0.0168944	0.0113353
PC(O-36:2)		0.0641892	0.117225	0.178882	0.17401	0.149042	0.13667		0.130936	0.134221	0.198387	0.23056	0.292971	0.197415
pe 16:0p-18:1		0.00629223	0.0468634	0.0414876	0.0629248	0.040376	0.0395888		0.0252467	0.0407744	0.0564569	0.0663327	0.0916731	0.0560968
PC 18:0-18:1		7.53537	8.40947	10.7639	10.8932	11.0406	9.72849		8.83086	8.80694	13.7306	15.8473	19.9081	13.4248
PC(O-36:1)		0.0501478	0.0993343	0.118994	0.115069	0.107022	0.0981135		0.0975425	0.0912449	0.135388	0.154388	0.197053	0.135123
PC 18:1-18:1		11.5841	18.1159	20.1915	20.1693	18.9311	17.7984		17.0266	15.2287	24.4929	28.6068	35.7158	24.2142
pe 16:0p-18:0		0.00610747	0.0579069	0.0359784	0.0550885	0.0370282	0.0384219		0.0263094	0.0320874	0.0557502	0.0659362	0.0795022	0.0519171
PC 18:0-18:2		11.2938	16.3364	19.5585	19.5395	18.9192	17.1295		16.367	14.77	23.6247	26.9608	33.7598	23.0964
pe 18:0p/22:6		0.00421242	0.0410651	0.0347661	0.0384199	0.027378	0.0291683		0.0266147	0.0248824	0.0397278	0.0456195	0.05758	0.0388849
pe 16:0p-18:2		0.000784153	0.00317954	0.0034793	0.0055689	0.00290221	0.00318282		0.00177716	0.00310148	0.00442609	0.00527562	0.00659693	0.00423546
pe 16:0p/22:4		0.00374789	0.0230979	0.0134485	0.0195981	0.0109965	0.0141778		0.0187854	0.0118767	0.0182637	0.0200644	0.0244143	0.0186809
PC 18:2-20:5		0.146326	0.567816	0.636458	0.579154	0.470358	0.480022		0.50579	0.408168	0.638775	0.732771	0.865294	0.630159
PC(P-36:2)		0.499103	1.09424	1.50191	1.43002	1.2033	1.14571		1.08804	0.961847	1.52753	1.74692	2.17917	1.5007
pe 18:0e/22:4		0.00257443	0.00234603	0.00231684	0.000816001	0.00243281	0.00209722		0.00252467	0.00208177	0.00271785	0.00297722	0.00343104	0.00274651
pe 18:0p/18:1		0.00257205	0.00719068	0.00889021	0.0109899	0.0131529	0.00855914		0.0093866	0.00908215	0.0102575	0.0120507	0.0146051	0.0110764
PC(O-34:2)		1.31915	1.25103	1.73628	1.72838	1.62266	1.5315		1.53044	1.32598	1.96872	2.20708	2.79641	1.96573
pe 18:1p/18:1		0.00256361	0.0136718	0.0156117	0.0201693	0.0283907	0.0160814		0.0140097	0.0171693	0.0195661	0.023044	0.0289059	0.020539
PC 18:2-22:6		0.0746147	0.305365	0.42673	0.367208	0.294748	0.293733		0.260162	0.257433	0.374562	0.434929	0.530594	0.371536
PC 20:4-20:4		0.0940403	0.292968	0.420803	0.36047	0.283311	0.290318		0.258697	0.252635	0.372947	0.423875	0.523929	0.366416
pe 18:1e/20:4		0.00353674	0.0182933	0.018656	0.0225422	0.0287243	0.0183505		0.0158907	0.0159767	0.0229886	0.0266965	0.03418	0.0231465
PC(O-34:4)		0.0254513	0.0387381	0.0315198	0.0314184	0.0271636	0.0308583		0.0373632	0.0214669	0.0385163	0.043565	0.052871	0.0387565
PC(P-34:1)		1.41997	1.3607	1.73494	1.66979	1.60003	1.55709		1.5109	1.31046	1.92329	2.19026	2.8138	1.94974
pe 16:0e-18:1		0.000463471	0.00075073	0.000742871	0.00163171	0.000500024	0.000817761		0.000397694	0.000667083	0.00105402	0.00133242	0.0016112	0.00101248
PC(P-34:2)		0.238651	0.231361	0.244885	0.234796	0.221002	0.234139		0.227672	0.182843	0.287433	0.327518	0.40874	0.286841
PC 18:0-22:5		0.473237	2.87055	2.95397	2.64091	2.11471	2.21067		2.15336	1.58355	2.69261	3.18267	3.76429	2.6753
PC(O-35.4)		0.0770693	0.109767	0.0859791	0.0865216	0.0777021	0.0874079		0.0988372	0.0664684	0.102172	0.119653	0.137662	0.104958
LPC 18:0		1.98216	3.41414	4.81688	3.13891	4.32472	3.53536		3.93175	3.31036	4.27263	4.34929	5.3581	4.24443
PC(O-34:1)		5.05965	5.97761	6.83199	6.71432	6.34174	6.18506		5.44997	4.87557	7.38422	8.51716	10.5887	7.36312
PC(O-34:0)		0.909259	1.28936	1.281	1.29116	1.25214	1.20458		1.17537	0.973844	1.40436	1.58833	2.02124	1.43263
pe 16:0p/22:6		0.00637933	0.0795743	0.069384	0.082186	0.0710541	0.0617155		0.0706346	0.0525735	0.0736605	0.0800654	0.0893403	0.0732549
pe 18:0p/20:4		0.00374789	0.0207709	0.0198952	0.0250176	0.0242566	0.0187376		0.0166968	0.0164072	0.0220093	0.0249784	0.0309199	0.0222023
PC 18:2-18:2		1.45086	3.10324	3.47257	3.5754	2.89268	2.89895		3.59219	2.00767	3.33875	3.7846	4.40326	3.4253
pe 18:1e/18:2		0.00122757	0.00104446	0.00105039	0.00154529	0.00153569	0.00128068		0.000967364	0.00106488	0.00134479	0.00198121	0.00218642	0.00150893
pe 20:1p/20:4		0.00236302	0.00294303	0.00290144	0.00244024	0.00248046	0.00262564		0.00278239	0.0019618	0.00302376	0.00340494	0.00426706	0.00308799
PC 20:4-20:5		0.092747	0.25711	0.374197	0.32224	0.263653	0.261989		0.209107	0.198438	0.308231	0.365725	0.446557	0.305612
PC(O-38:4)		0.0168285	0.0850484	0.102049	0.0887479	0.0710899	0.0727527		0.0592022	0.0506469	0.0873709	0.100718	0.121159	0.0838194
PC 16:0-18:1		34.2061	35.8771	38.0797	38.083	39.8161	37.2124		37.2166	34.8537	41.4542	44.2498	56.247	42.8043
PC 18:2-22:5		0.297456	2.59398	2.91491	2.34503	1.86452	2.00318		1.80892	1.40008	2.39477	2.68166	3.23399	2.30388
PC(O-36:4)		0.0274229	0.125064	0.102035	0.0918532	0.0753789	0.0843509		0.0731752	0.0570475	0.0975982	0.112457	0.134619	0.0949793
PC 18:1-18:2		2.61455	5.63047	5.28833	5.26277	4.69763	4.69875		4.7159	3.12406	5.2782	6.04215	7.233	5.27866
pe 20:0e/20:4		0.00267631	0.00263976	0.0026482	0.00247686	0.00229461	0.00254715		0.00262727	0.001875	0.0027239	0.00321992	0.00385847	0.00286091
PC 16:0-18:2		13.437	11.0473	11.8159	11.6094	11.6279	11.9075		9.79456	9.48439	13.7104	14.8621	18.6621	13.3027
PC(O-36:3)		0.0127771	0.0533674	0.044222	0.0396209	0.0344072	0.0368789		0.0332959	0.0235487	0.0438874	0.0453792	0.0596809	0.0411584
PC 18:0-18:0		0.916385	1.65138	1.98413	1.95102	1.75014	1.65061		1.62693	0.7946	1.24686	2.48102	3.06012	1.8419
PC 18:2-20:4		0.734005	4.71495	3.68539	3.33519	2.77592	3.04909		3.24531	2.00626	3.41043	3.85669	4.46991	3.39772
PC 18:1-20:5		0.775707	4.89996	3.69482	3.33226	2.73184	3.08692		3.27096	2.04931	3.43264	3.84107	4.5554	3.42988
PC 18:1-22:6		0.325697	2.62832	2.81254	2.33771	1.78231	1.97731		1.77228	1.31751	2.24333	2.57713	3.02679	2.18741
PC 18:0-20:4		1.32364	7.41574	6.0871	5.70219	4.54156	5.01405		4.8014	3.74789	5.55685	6.26322	7.35326	5.54452
PC 16:0-22:5		1.32443	5.78687	5.55368	5.14706	4.07811	4.37803		4.06366	2.94694	4.92887	5.44863	6.65488	4.8086
PC 18:0-20:5		1.24287	5.99668	5.40282	5.28035	4.07811	4.40017		3.93785	3.00551	5.01873	5.69853	6.47377	4.82688
PC 16:0-20:4		1.56593	3.97299	3.41734	3.5798	2.95344	3.0979		3.59708	1.9745	3.26707	3.75697	4.38153	3.39543
PC 18:1-20:4		1.22862	6.01766	5.42168	5.15145	4.0936	4.3826		3.91465	2.99139	4.97431	5.54114	6.54911	4.79412
pe 18:0e/22:5		0.00234296	0.00279044	0.00139549	0.00142767	0.00140345	0.001872		0.00262971	0.00129422	0.00159315	0.00208934	0.00260516	0.00204232
PC(O 30:0)		0.628695	1.20639	1.54636	1.37523	1.05831	1.163		1.10111	0.582542	1.3246	1.50783	1.78072	1.25936
PC 16:0-20:5		0.508076	1.14269	1.12461	1.10836	0.895087	0.955765		1.01537	0.608511	1.03888	1.16974	1.33098	1.0327
PC(P-38:5)		0.443676	2.46429	1.9976	1.84116	1.40702	1.63075		1.59884	1.03806	1.79204	2.00524	2.34145	1.75513
PC 16:0-22:6		0.901077	5.1689	3.63556	3.41135	2.75925	3.17523		3.18668	2.01755	3.49524	3.81344	4.42789	3.38816
PC 20:4-22:5		0.031989	0.200652	0.297283	0.225715	0.166436	0.184415		0.122753	0.126247	0.211411	0.235606	0.283408	0.195885
PC 18:1-22:5		0.589633	5.71821	4.43837	3.90057	3.11547	3.55245		3.05843	2.42261	3.7648	4.38653	5.14076	3.75463
PC 18:0-22:6		0.64849	5.70104	4.55017	3.89472	3.14406	3.5877		3.06088	2.39156	3.87485	4.34929	5.02775	3.74086
2PE 18:0-18:1		6.05961	3.12046	5.47905	5.34018	7.35244	5.47035		5.41424	5.27137	4.9354	5.35706	7.45518	5.68665
2PE 18:0-20:4		4.49705	2.84652	4.3632	4.14353	7.39819	4.6497		4.29927	4.27361	4.61581	4.53848	6.36227	4.81789
pe 18:1p/20:4		0.00402502	0.0267791	0.026711	0.0321655	0.0352173	0.0249796		0.0191885	0.0172469	0.027027	0.0294598	0.0363244	0.0258493
pe 18:1p/18:2		0.00148649	0.00207519	0.00232896	0.00309937	0.00400067	0.00259813		0.00170999	0.00241273	0.00253006	0.0033749	0.00337453	0.00268044
PC(P-40:5)		0.346812	1.47895	2.65629	1.99057	1.07344	1.50921		0.762043	0.819299	1.70017	1.91393	2.52112	1.54331
2LPE 22:6		0.000758922	0.00351717	0.00674123	0.00227539	0.00374771	0.00340809		0.00211322	0.00298327	0.00292542	0.00347616	0.00580333	0.00346028
PC 16:0-18:0		5.82242	6.65281	5.95644	6.11524	6.0975	6.12888		6.26588	4.8424	5.53968	6.18873	8.09221	6.18578
pe 18:0e/22:6		0.00238202	0.00308989	0.00153828	0.00236114	0.00241851	0.00235797		0.00154265	0.00119331	0.00276025	0.0022167	0.00406422	0.00235543
PC(0 32:0)		2.42689	3.85855	1.20085	3.39085	2.75329	2.72609		2.96683	2.07259	2.42506	2.74534	3.39771	2.72151
PC(P-32:0)		2.64992	2.3899	2.80041	2.66581	2.64368	2.62994		2.34512	1.89264	2.53915	2.76456	3.52522	2.61334
PC(O 32:1)		2.73701	2.38227	2.72229	2.60136	2.58769	2.60612		2.30726	1.83972	2.48261	2.74894	3.46581	2.56887
LPC 18:1		2.24821	1.44462	2.61857	1.5658	2.35894	2.04723		1.64037	1.61319	2.07978	2.10616	2.6095	2.0098
2PE 17:0-17:0		5.40541	7.69231	5.88235	6.25	6.25	6.29601		6.25	5.12821	5.40541	6.25	7.69231	6.14518
PC 17:0-17:0		5.40541	7.69231	5.88235	6.25	6.25	6.29601		6.25	5.12821	5.40541	6.25	7.69231	6.14518
2PE 18:1-18:1		18.7789	8.24867	20.0521	19.71	17.7305	16.904		13.643	14.1224	15.1714	15.746	23.5788	16.4523
PC 20:4-22:6		0.0246542	0.176029	0.231415	0.177965	0.126644	0.147341		0.106105	0.0913155	0.154469	0.163519	0.200965	0.143275
PC(O 32:2)		0.521273	0.359534	0.454613	0.449965	0.433902	0.443857		0.397328	0.303797	0.40586	0.459679	0.58971	0.431275
PC(P-32:1)		0.524704	0.388144	0.4763	0.467102	0.452488	0.461748		0.413939	0.306408	0.414744	0.474457	0.604199	0.442749
LPC 17:0			2.10761	1.90331	1.31313	2.00867	1.83318		1.87976	1.22436	1.56387	1.94757	2.08644	1.7404
2PE 18:2-20:4		0.0431585	0.0205854	0.0491808	0.0446966	0.051061	0.0417365		0.0440479	0.0344027	0.0339367	0.0353931	0.0478975	0.0391356
pe 18:0e/18:2		0.000882601	0.00108718	0.000938994	0.000550885	0.000655023	0.000822938		0.000710255	0.000350654	0.000643116	0.00105705	0.00106785	0.000765785
pe 18:0p/18:2		0.00173802	0.000849721	0.00155713	0.00180894	0.00176801	0.00154437		0.00101915	0.00126741	0.00133974	0.00144295	0.00210963	0.00143578
pe 16:0e/22:4		0.00153901	0.00206947	0.00177535	0.00109635	0.000749619	0.00144596		0.000864398	0.000739557	0.000745086	0.00190672	0.00232841	0.00131683
2PE 18:1-18:2		1.23616	0.503084	1.19598	1.10048	1.23256	1.05365		0.903743	0.819588	0.865099	0.891761	1.30954	0.957946
pe 16:0e/22:6		0.00228727	0.00171012	0.00154636	0.00164636	0.00247212	0.00193244		0.00135577	0.00120743	0.00178498	0.00191873	0.00245157	0.0017437
2PE 18:0-20:5		0.614903	0.288643	0.645465	0.580262	1.00463	0.626781		0.428526	0.509507	0.530473	0.556303	0.78599	0.56216
2PE 18:0-18:2		1.09473	0.595731	1.06968	0.984245	1.04996	0.958869		0.783935	0.728314	0.794861	0.828022	1.09737	0.846501
LPC 22:5		0.0286106	0.0591657	0.0872048	0.0448793	0.0320363	0.0503794		0.0471834	0.0327226	0.0426153	0.0448145	0.050944	0.0436559
pe 16:0e-18:0		0.00173089	0.00184726	0.00131373	0.00174449	0.00118209	0.00156369		0.000969684	0.000863757	0.00127008	0.00153306	0.00212122	0.00135156
2PE 18:0-22:6		8.00339	3.19545	6.20639	5.21224	6.48307	5.82011		6.57777	4.76561	4.04981	3.93355	5.71329	5.00801
2PE 18:2-18:2		0.136982	0.0377358	0.114546	0.0927382	0.14263	0.104927		0.104307	0.0776451	0.0752133	0.0760151	0.109024	0.0884409
2PE 18:0-18:0		3.54399	1.63824	3.13586	2.94437	3.19864	2.89222		2.94337	2.19682	2.02637	1.91454	2.88294	2.39281
2PE 16:0-18:1		5.57719	2.78907	5.75082	4.5282	6.19709	4.96847		4.1013	3.35212	3.65062	3.81669	5.38702	4.06155
LPC 22:6			0.0761792	0.103504	0.0565971	0.0393514	0.0689078		0.0578464	0.0416706	0.0549122	0.0560602	0.0666068	0.0554192
LPC 16:0		6.19985	2.72178	4.48955	2.69803	4.23656	4.06915		3.36623	2.55246	3.19842	3.24515	3.99757	3.27196
2PE 20:4-20:5		0.0155197	0.00400822	0.0184842	0.00769919	0.018617	0.0128657		0.0112898	0.00795206	0.00954653	0.00874056	0.0125694	0.0100197
LPC 18:2		0.176283	0.0858113	0.12585	0.0785241	0.111692	0.115632		0.0799785	0.0687124	0.0857555	0.0856642	0.102699	0.084562
2PE 18:1-20:4		1.31523	0.80612	1.46863	1.47428	1.65437	1.34372		0.908038	0.870226	0.927728	0.957861	1.22307	0.977384
pe 16:0e-18:2		0.000156488	0.000945088	0.000819246	0.000648729	0.000538506	0.000621611		0.000514828	0.000327367	0.000513281	0.000395641	0.000496979	0.000449619
2PE 18:2-20:5		0.025015	0.00194122	0.0116288	0.0107121	0.0154141	0.0129423		0.00996377	0.0086835	0.00750377	0.00781398	0.0127923	0.00935146
2LPE 16:0		0.0756804	0.233672	0.118814	0.13547	0.16129	0.144985		0.0977701	0.101276	0.0870367	0.0878777	0.139423	0.102677
PC(O-40:7)		0.00697582	0.019493	0.0166893	0.019188	0.0154165	0.0155525		0.0166479	0.00557349	0.00944078	0.00958285	0.0127432	0.0107977
PC 16:0-16:0		13.0068	23.899	26.0779	24.3145	23.9468	22.249		19.6038	7.02438	13.2763	15.6791	21.2991	15.3765
2PE 16:0-22:6		2.06403	0.587567	0.905915	0.818588	2.01041	1.2773		0.883572	0.774576	0.807153	0.79084	1.08935	0.869098
LPC 20:4		0.0596495	0.0908848	0.12678	0.0618848	0.0502526	0.0778903		0.0567105	0.040471	0.050369	0.0531526	0.0564499	0.0514306
2LPE 20:4		0.000722446	0.0563256	0.0633444	0.0272194	0.0315717	0.0358367		0.0166125	0.0194801	0.0196432	0.0234183	0.0370397	0.0232388
pe 18:0e/18:1		0.00134343	0.00101528	0.000481014	0.000442934	0.000595215	0.000775575		0.000544997	0.000350513	0.000423427	0.000445141	0.000750105	0.000502837
2PE 20:4-20:4		0.0125993	0.0203254	0.0625343	0.0479328	0.0706217	0.0428027		0.0387065	0.02887	0.0218323	0.0185434	0.0297565	0.0275418
pe 18:0e/20:4		0.00218856	0.00201034	0.000788804	0.00117632	0.000953345	0.00142347		0.000769372	0.000652969	0.000891074	0.000875625	0.00124897	0.000887602
2PE 16:0-18:2		0.803163	0.309204	1.24041	0.618227	0.977608	0.789722		0.568038	0.425048	0.410366	0.420857	0.601728	0.485207
2PE 16:0-20:4		1.20321	0.601113	1.26306	1.12557	1.51424	1.14144		0.991708	0.621161	0.538258	0.541017	0.761029	0.690635
2LPE 18:1		0.101354	0.627117	0.518811	0.425224	0.555508	0.445603		0.232332	0.281886	0.223181	0.233829	0.36273	0.266792
PC(P-36.5)		0.167441	0.365828	0.253101	0.24915	0.229222	0.252949		0.234635	0.0901158	0.111864	0.13144	0.171262	0.147863
2LPE 22:5		0.000534422	0.000575955	0.000735969	0.000524903	0.0011389	0.00070203		0.00053414	0.000467246	0.000335504	0.000287771	0.000312809	0.000387494
2LPE 18:2			0.0298984	0.0245991	0.0190159	0.0201184	0.023408		0.0109536	0.0126658	0.0102079	0.0110009	0.0180697	0.0125796
LPC 20:5		0.0160473	0.00971981	0.0145745	0.00760048	0.00629527	0.0108475		0.00601671	0.00448039	0.00548718	0.0050125	0.00655346	0.00551005
2LPE 18:0		0.297921	1.45561	0.99912	1.03191	1.50137	1.05719		0.582418	0.560208	0.451514	0.41649	0.666001	0.535326
2PE 18:1-22:6		29.5097	2.03072	5.932	5.01154	7.03786	9.90437		3.57463	4.91815	4.81423	4.24162	6.95241	4.90021
2PE 16:0-16:0		1.00389	1.15929	3.22819	1.94006	2.75824	2.01793		0.732202	0.836467	1.1162	0.718248	1.21861	0.924345
2PE 16:0-18:0		1.18062	2.49516	7.73512	5.80429	8.98679	5.2404		3.60451	3.11831	1.71732	1.50673	1.95138	2.37965
2PE 18:2-22:6		2.88273	0.239357	0.623862	0.523983	0.815603	1.01711		0.347658	0.466371	0.41101	0.381728	0.623212	0.445996
2PE 18:1-20:5		0.752097	0.123609	0.268116	0.288249	0.180022	0.322419		0.0935679	0.119719	0.110859	0.148253	0.207529	0.135986
2PE 16:0-20:5		0.275565	0.0906507	0.24782	0.210898	0.307138	0.226414		0.154546	0.096275	0.0531	0.0868154	0.0680175	0.0917507
2PE 20:4-22:6		1.16933	0.209724	0.488236	0.380151	0.403941	0.530276		0.113458	0.139161	0.155577	0.119452	0.192107	0.143951
